# Supplementary material for: Single extracellular vesicle surface protein‐based blood assay identifies potential biomarkers for detection and screening of five cancers
Source: Mol Oncol. 2024 Jan 9;18(3):743–61. doi: 10.1002/1878-0261.13586 (PMC10920081; doi:10.1002/1878-0261.13586)
Supplement: Supplementary file 1 — Fig. S1 Percentage of total EVs expressing at least one of the transmembrane or GPI‐anchored proteins in this study. Fig. S2. Batch effect adjustment by ComBat‐seq package. Fig. S3. Normalization of EV protein expression data by trimmed mean of M‐values algorithm. Fig. S4. Volcano plots of DEPs (P‐adj < 0.05). Fig. S5. Protein expression in tissues based on the Human Protein Atlas database. Fig. S6. EV subpopulation distribution among five cancers and control. Fig. S7. EV subpopulation distribution between each cancer and control. Fig. S8. Post hoc analysis of power calculation for the classification model performance in the validation dataset, using PASS v15. Table S1. Demographic and epidemiological characteristics of all cancer patients and controls in this study. Table S2. List of 207 proteins on PBA panel. Table S3. List of 198 proteins detected in this study and those referred to as EV markers in the MISEV2018 guidelines. Table S4. MISEV2018‐based checklist for EV characterization. Table S5. DEPs between pan‐cancer (n = 100) and control (n = 100). Table S6. DEPs between each cancer (n = 20) and control (n = 100). Table S7. Results of ROC analysis of DEPs (AUC > 0.800) for pan‐cancer. Table S8. Results of ROC analysis of DEPs (AUC > 0.800) for each cancer. Table S9. DEPCs between pan‐cancer (n = 100) and control (n = 100). Table S10. Results of ROC analysis of DEPCs (AUC > 0.800) for pan‐cancer. Table S11. DEPCs between each cancer (n = 20) and control (n = 100). Table S12. Results of ROC analysis of DEPCs (AUC > 0.800) for each cancer. Table S13. Binomial test for each EV subpopulation distribution between pan‐cancer (n = 100) and control (n = 100). Table S14. Cluster‐specific proteins in clusters 7, 9, and 11 between colorectal cancer and control samples (P‐adj < 0.05 and avg.log2FC > 0). Table S15. Adjusted P‐values of DEPs for each cancer (n = 20) against the other four cancers (n = 80). Table S16. Adjusted P‐values of DEPCs for each cancer (n = 20) against [file MOL2-18-743-s001.zip]

Archive with 3 entries (3 files):
- Full legends of supporting information.docx
- Supplementary Fig. S1~S8.pdf
- Supplementary Table S1~S16.xlsx
