# Supplementary material for: Single extracellular vesicle surface protein‐based blood assay identifies potential biomarkers for detection and screening of five cancers
Source: Mol Oncol. 2024 Jan 9;18(3):743–61. doi: 10.1002/1878-0261.13586 (PMC10920081; doi:10.1002/1878-0261.13586)
Supplement: Supplementary file 1 — Fig. S1 Percentage of total EVs expressing at least one of the transmembrane or GPI‐anchored proteins in this study. Fig. S2. Batch effect adjustment by ComBat‐seq package. Fig. S3. Normalization of EV protein expression data by trimmed mean of M‐values algorithm. Fig. S4. Volcano plots of DEPs (P‐adj < 0.05). Fig. S5. Protein expression in tissues based on the Human Protein Atlas database. Fig. S6. EV subpopulation distribution among five cancers and control. Fig. S7. EV subpopulation distribution between each cancer and control. Fig. S8. Post hoc analysis of power calculation for the classification model performance in the validation dataset, using PASS v15. Table S1. Demographic and epidemiological characteristics of all cancer patients and controls in this study. Table S2. List of 207 proteins on PBA panel. Table S3. List of 198 proteins detected in this study and those referred to as EV markers in the MISEV2018 guidelines. Table S4. MISEV2018‐based checklist for EV characterization. Table S5. DEPs between pan‐cancer (n = 100) and control (n = 100). Table S6. DEPs between each cancer (n = 20) and control (n = 100). Table S7. Results of ROC analysis of DEPs (AUC > 0.800) for pan‐cancer. Table S8. Results of ROC analysis of DEPs (AUC > 0.800) for each cancer. Table S9. DEPCs between pan‐cancer (n = 100) and control (n = 100). Table S10. Results of ROC analysis of DEPCs (AUC > 0.800) for pan‐cancer. Table S11. DEPCs between each cancer (n = 20) and control (n = 100). Table S12. Results of ROC analysis of DEPCs (AUC > 0.800) for each cancer. Table S13. Binomial test for each EV subpopulation distribution between pan‐cancer (n = 100) and control (n = 100). Table S14. Cluster‐specific proteins in clusters 7, 9, and 11 between colorectal cancer and control samples (P‐adj < 0.05 and avg.log2FC > 0). Table S15. Adjusted P‐values of DEPs for each cancer (n = 20) against the other four cancers (n = 80). Table S16. Adjusted P‐values of DEPCs for each cancer (n = 20) against [file MOL2-18-743-s001.zip › Supplementary Table S1~S16.xlsx]

## Sheet: Table S1
Table S1. Demographic and epidemiological characteristics of all cancer patients and controls in this study.
Variable	Discovery dataset			Validation dataset
	Control (n = 100)	Case (n = 100)	P-value	Control (n = 14)	Case (n = 14)	P-value
Age, Mean±SD	63.3±11.6	62.8±11.7	0.7	62.8±7.9	62.9±8.0	1
Sex			1			1
Male	71 (71.0%)	71 (71.0%)		11 (78.6%)	11 (78.6%)
Female	29 (29.0%)	29 (29.0%)		3 (21.4%)	3 (21.4%)
Marital status			0.7			1
Spinsterhood/Widowed/Separated	15 (15.0%)	18 (18.0%)		2 (14.3%)	1 (7.1%)
Married	85 (85.0%)	82 (82.0%)		12 (85.7%)	13 (92.9%)
Smoking			<0.001*			0.005*
No	69 (69.0%)	41 (41.0%)		4 (28.6%)	5 (35.7%)
Yes	26 (26.0%)	43 (43.0%)		10 (71.4%)	3 (21.4%)
Quit	5 (5.0%)	16 (16.0%)		0 (0%)	6 (42.9%)
Drinking			<0.001*			1
No	78 (78.0%)	55 (55.0%)		6 (42.9%)	7 (50.0%)
Yes	22 (22.0%)	45 (45.0%)		8 (57.1%)	7 (50.0%)
Family history of cancer			0.001*			0.03*
No	85 (85.0%)	64 (64.0%)		13 (92.9%)	7 (50.0%)
Yes	15 (15.0%)	36 (36.0%)		1 (7.1%)	7 (50.0%)
P-value calculation: Categorical variables were analyzed using Fisher's exact test; continuous variables are analyzed using Wilcoxon rank-sum test .* P < 0.05.

## Sheet: Table S2
Supplementary Table S2. List of 207 proteins on PBA panel.
gene.name	protein.name
ABCG2	ATP binding cassette subfamily G member 2
ADAM10	Disintegrin and metalloproteinase domain-containing protein 10
ADGRG1	adhesion G protein-coupled receptor G1
ADIPOQ	adiponectin
ALCAM	activated leukocyte cell adhesion molecule
ALDH1A1	Retinal dehydrogenase 1
AMIGO1	Amphoterin-induced protein 1
AMIGO2	Amphoterin-induced protein 2
ANPEP	alanyl aminopeptidase
ANXA1	annexin A1
AXL	AXL receptor tyrosine kinase receptor UFO
BCAM	basal cell adhesion molecule
BOC	BOC cell adhesion associated
CADM3	Cell adhesion molecule 3
CADM4	cell adhesion molecule 4
CAV1	Caveolin-1
CCR2	C-C motif chemokine receptor 2
CCR6	C-C motif chemokine receptor 6
CD151	CD151 antigen
CD20	CD20
CD22	CD22 molecule
CD24	Signal transducer CD24
CD26	CD26/Dipeptidyl peptidase 4
CD27	CD27 molecule
CD274	CD274 molecule
CD33	CD33 molecule
CD36	CD36/Platelet glycoprotein 4
CD44	CD44 antigen
CD63	CD63 antigen
CD81	CD81 antigen
CD9	CD9 antigen
CDCP1	CUB domain-containing protein 1
CDH1	cadherin 1
CDH11	cadherin 11
CDH12	cadherin 12
CDH13	cadherin 13
CDH15	Cadherin-15
CDH17	Cadherin-17
CDH2	Cadherin-2
CDH3	cadherin 3
CDH4	cadherin 4
CDH5	cadherin 5
CDH6	cadherin 6
CDHR5	Cadherin-related family member 5
CDON	Cell adhesion molecule-related/down-regulated by oncogenes
CEACAM1	Carcinoembryonic antigen-related cell adhesion molecule 1
CEACAM3	Carcinoembryonic antigen-related cell adhesion molecule 3
CEACAM4	Carcinoembryonic antigen-related cell adhesion molecule 4
CEACAM5	Carcinoembryonic antigen-related cell adhesion molecule 5
CEACAM6	Carcinoembryonic antigen-related cell adhesion molecule 6
CEACAM7	Carcinoembryonic antigen-related cell adhesion molecule 7
CEACAM8	Carcinoembryonic antigen-related cell adhesion molecule 8
CLDN1	claudin 1
CLDN10	claudin 10
CLDN11	claudin 11
CLDN12	claudin 12
CLDN17	claudin 17
CLDN19	claudin 19
CLDN3	claudin 3
CLDN4	claudin 4
CLDN6	claudin 6
CLDN8	claudin 8
CLEC1B	C-type lectin domain family 1 member B
CLEC2A	C-type lectin domain family 2 member A
CLEC5A	C-type lectin domain containing 5A
CLMP	CXADR like membrane protein
CLSTN1	Calsyntenin-1
CPM	carboxypeptidase M
CSPG4	chondroitin sulfate proteoglycan 4
CTLA4	Cytotoxic T-lymphocyte protein 4
CXADR	CXADR Ig-like cell adhesion molecule
CXCL16	C-X-C motif chemokine ligand 16
CXCL8	C-X-C motif chemokine ligand 8
CXCR4	C-X-C motif chemokine receptor 4
DSC1	desmocollin 1
DSC2	desmocollin 2
DSC3	Desmocollin-3
DSCAM	DS cell adhesion molecule
DSCAML1	DS cell adhesion molecule like 1
DSG1	Desmoglein-1
DSG2	Desmoglein-2
DSG3	Desmoglein-3
DSG4	Desmoglein-4
EFNB2	ephrin B2
EGFR	Epidermal growth factor receptor
EMCN	Endomucin
EPCAM	Epithelial cell adhesion molecule
EPHA2	EPH receptor A2
ERBB2	Receptor tyrosine-protein kinase erbB-2
ESAM	Endothelial cell-selective adhesion molecule
F11R	F11 receptor
FN1	fibronectin 1
FOLH1	Glutamate carboxypeptidase 2
GPA33	Cell surface A33 antigen
GPC1	Glypican-1
GSN	gelsolin
HEPACAM	hepatic and glial cell adhesion molecule
HLA-A	HLA class I histocompatibility antigen
HLA-DRA	HLA class II histocompatibility antigen
ICAM1	Intercellular adhesion molecule 1
ICAM2	intercellular adhesion molecule 2
ICAM3	Intercellular adhesion molecule 3
ICAM4	intercellular adhesion molecule 4
IgA	Immunoglobulin A
IgD	Immunoglobulin D
IgM	Immunoglobulin M
IL1RAPL1	interleukin 1 receptor accessory protein like 1
IL6	Interleukin-6
ILK	integrin linked kinase
ITGA1	Integrin alpha-1
ITGA11	Integrin alpha-11
ITGA2	Integrin alpha-2
ITGA2B	Integrin alpha-2 beta
ITGA3	Integrin alpha-3
ITGA4	Integrin alpha-4
ITGA4B7	Integrin alpha 4 beta 7
ITGA5	Integrin alpha-5
ITGA6	Integrin alpha-6
ITGA8	Integrin alpha-8
ITGA9	Integrin alpha-9
ITGAL	Integrin alpha-L
ITGAM	integrin subunit alpha M
ITGAV	Integrin alpha-V
ITGAVB3	integrin subunit alpha V
ITGAVB5	integrin subunit alpha V
ITGAX	Integrin alpha-X
ITGB1	Integrin beta-1
ITGB2	Integrin beta-2
ITGB3	integrin subunit beta 3
ITGB4	Integrin beta-4
ITGB5	Integrin beta-5
ITGB6	Integrin beta-6
ITGB7	Integrin beta-7
ITGB8	Integrin beta-8
JAM2	Junctional adhesion molecule B
JAM3	Junctional adhesion molecule C
JAML	junction adhesion molecule like
KIT	KIT proto-oncogene
L1CAM	Cell Adhesion Molecule L1
LAG3	lymphocyte activating 3
LAMP1	lysosomal associated membrane protein 1
LAMP2	Lysosome-associated membrane glycoprotein 2
LGALS9	galectin 9
LGR5	leucine rich repeat containing G protein-coupled receptor 5
LYN	Tyrosine-protein kinase Lyn
MADCAM1	Mucosal Addressin Cell Adhesion Molecule 1
MCAM	melanoma cell adhesion molecule
MICA	MHC class I polypeptide-related sequence A
MICB	MHC class I polypeptide-related sequence B
MMP9	matrix metallopeptidase 9
MUC1	mucin 1
MUC16	Mucin-16(Ovarian carcinoma antigen CA125)
MUC19	Mucin-19
MUC4	mucin 4
NCAM1	neural cell adhesion molecule 1
NECTIN1	nectin cell adhesion molecule 1
NECTIN2	nectin cell adhesion molecule 2
NECTIN3	nectin cell adhesion molecule 3
NECTIN4	nectin cell adhesion molecule 4
NES	nestin
NFASC	neurofascin
NGFR	Tumor necrosis factor receptor superfamily member 16
NLGN1	neuroligin 1
NT5E	CD73/5'-nucleotidase
NTRK3	neurotrophic receptor tyrosine kinase 3
PAR2	Proteinase-activated receptor 2
PCDH1	protocadherin 1
PCDH15	Protocadherin 15
PCDH17	protocadherin 17
PCDH19	protocadherin 19
PCDH8	protocadherin 8
PCDHA1	protocadherin alpha 1
PCDHGC3	protocadherin gamma subfamily C
PDCD1	programmed cell death 1
PDPN	podoplanin
PECAM1	platelet and endothelial cell adhesion molecule 1
PLAU	Urokinase-type plasminogen activator
PLAUR	plasminogen activator
PLXNB1	plexin B1
PROM1	Prominin-1
PTPRJ	Receptor-type tyrosine-protein phosphatase eta
RETN	Resistin
SELE	E-selectin
SELL	L-selectin
SIGLEC1	sialic acid binding Ig like lectin 1
SIGLEC10	sialic acid binding Ig like lectin 10
SIGLEC11	sialic acid binding Ig like lectin 11
SIGLEC14	sialic acid binding Ig like lectin 14
SIGLEC5	sialic acid binding Ig like lectin 5
SIGLEC6	sialic acid binding Ig like lectin 6
SIGLEC7	sialic acid binding Ig like lectin 7
SIGLEC8	sialic acid binding Ig like lectin 8
SIGLEC9	sialic acid binding Ig like lectin 9
TACSTD2	Tumor-associated calcium signal transducer 2
TENM1	Teneurin-1
TENM2	Teneurin-2
TENM4	Teneurin-4
THY1	CD90/THY-1 membrane glycoprotein
TICAM2	toll like receptor adaptor molecule 2
HAVCR2	Hepatitis A virus cellular receptor 2
TIMP2	TIMP metallopeptidase inhibitor 2
TMEM204	Transmembrane protein 204
TPBG	Trophoblast glycoprotein
ULBP1	UL16 binding protein 1
ULBP2	UL16 binding protein 2
ULBP3	UL16-binding protein 3
VCAM1	Vascular cell adhesion protein 1
PBA: proximity-dependent barcoding assay

## Sheet: Table S3
Supplementary Table S3. List of 198 proteins detected in this study and those referred to as EV markers in the MISEV2018 guidelines
gene.name	protein.name
ABCG2	ATP binding cassette subfamily G member 2
ADAM10	Disintegrin and metalloproteinase domain-containing protein 10
ADGRG1	adhesion G protein-coupled receptor G1
ADIPOQ	adiponectin
ALDH1A1	Retinal dehydrogenase 1
AMIGO1	Amphoterin-induced protein 1
AMIGO2	Amphoterin-induced protein 2
ANPEP	alanyl aminopeptidase
ANXA1	annexin A1
AXL	AXL receptor tyrosine kinase receptor UFO
BCAM	basal cell adhesion molecule
BOC	BOC cell adhesion associated
CADM3	Cell adhesion molecule 3
CADM4	cell adhesion molecule 4
CAV1	Caveolin-1
CCR2	C-C motif chemokine receptor 2
CCR6	C-C motif chemokine receptor 6
CD151	CD151 antigen
CD20	CD20
CD22	CD22 molecule
CD24	Signal transducer CD24
CD26	CD26/Dipeptidyl peptidase 4
CD27	CD27 molecule
CD274	CD274 molecule
CD33	CD33 molecule
CD36	CD36/Platelet glycoprotein 4
CD44	CD44 antigen
CD63	CD63 antigen
CD81	CD81 antigen
CD9	CD9 antigen
CDCP1	CUB domain-containing protein 1
CDH1	cadherin 1
CDH11	cadherin 11
CDH12	cadherin 12
CDH13	cadherin 13
CDH15	Cadherin-15
CDH17	Cadherin-17
CDH2	Cadherin-2
CDH3	cadherin 3
CDH4	cadherin 4
CDH5	cadherin 5
CDH6	cadherin 6
CDHR5	Cadherin-related family member 5
CDON	Cell adhesion molecule-related/down-regulated by oncogenes
CEACAM1	CEA cell adhesion molecule 1
CEACAM3	CEA cell adhesion molecule 3
CEACAM4	Carcinoembryonic antigen-related cell adhesion molecule 4
CEACAM5	CEA cell adhesion molecule 5
CEACAM6	Carcinoembryonic antigen-related cell adhesion molecule 6
CEACAM7	CEA cell adhesion molecule 7
CEACAM8	Carcinoembryonic antigen-related cell adhesion molecule 8
CLDN1	claudin 1
CLDN10	claudin 10
CLDN11	claudin 11
CLDN12	claudin 12
CLDN17	claudin 17
CLDN19	Claudin-19
CLDN3	claudin 3
CLDN4	Claudin-4
CLDN6	claudin 6
CLDN8	claudin 8
CLEC1B	C-type lectin domain family 1 member B
CLEC2A	C-type lectin domain family 2 member A
CLEC5A	C-type lectin domain containing 5A
CLMP	CXADR like membrane protein
CLSTN1	Calsyntenin-1
CPM	carboxypeptidase M
CSPG4	chondroitin sulfate proteoglycan 4
CTLA4	Cytotoxic T-lymphocyte protein 4
CXADR	CXADR Ig-like cell adhesion molecule
CXCL16	C-X-C motif chemokine ligand 16
CXCL8	C-X-C motif chemokine ligand 8
CXCR4	C-X-C motif chemokine receptor 4
DSC1	desmocollin 1
DSC2	desmocollin 2
DSC3	Desmocollin-3
DSCAM	DS cell adhesion molecule
DSG1	Desmoglein-1
DSG2	Desmoglein-2
DSG3	Desmoglein-3
DSG4	Desmoglein-4
EFNB2	ephrin B2
EMCN	Endomucin
EPCAM	Epithelial cell adhesion molecule
EPHA2	EPH receptor A2
ERBB2	Receptor tyrosine-protein kinase erbB-2
ESAM	Endothelial cell-selective adhesion molecule
F11R	F11 receptor
FN1	fibronectin 1
FOLH1	Glutamate carboxypeptidase 2
GPA33	Cell surface A33 antigen
GPC1	Glypican-1
GSN	gelsolin
HEPACAM	hepatic and glial cell adhesion molecule
HLA-A	HLA class I histocompatibility antigen
HLA-DRA	HLA class II histocompatibility antigen
ICAM1	Intercellular adhesion molecule 1
ICAM2	intercellular adhesion molecule 2
ICAM3	Intercellular adhesion molecule 3
ICAM4	intercellular adhesion molecule 4
IL1RAPL1	interleukin 1 receptor accessory protein like 1
IL6	Interleukin-6
ILK	integrin linked kinase
ITGA1	Integrin alpha-1
ITGA11	Integrin alpha-11
ITGA2	Integrin alpha-2
ITGA2B	Integrin alpha-2 beta
ITGA3	Integrin alpha-3
ITGA4	Integrin alpha-4
ITGA4B7	Integrin alpha 4 beta 7
ITGA5	Integrin alpha-5
ITGA6	Integrin alpha-6
ITGA8	Integrin alpha-8
ITGA9	Integrin alpha-9
ITGAL	Integrin alpha-L
ITGAM	integrin subunit alpha M
ITGAV	Integrin alpha-V
ITGAX	Integrin alpha-X
ITGB1	Integrin beta-1
ITGB2	Integrin beta-2
ITGB3	integrin subunit beta 3
ITGB4	Integrin beta-4
ITGB5	Integrin beta-5
ITGB6	Integrin beta-6
ITGB7	Integrin beta-7
ITGB8	Integrin beta-8
JAM2	Junctional adhesion molecule B
JAM3	Junctional adhesion molecule C
JAML	junction adhesion molecule like
KIT	KIT proto-oncogene
L1CAM	Cell Adhesion Molecule L1
LAG3	lymphocyte activating 3
LAMP1	lysosomal associated membrane protein 1
LAMP2	Lysosome-associated membrane glycoprotein 2
LGALS9	galectin 9
LGR5	leucine rich repeat containing G protein-coupled receptor 5
LYN	Tyrosine-protein kinase Lyn
MADCAM1	Mucosal Addressin Cell Adhesion Molecule 1
MCAM	melanoma cell adhesion molecule
MICA	MHC class I polypeptide-related sequence A
MICB	MHC class I polypeptide-related sequence B
MMP9	matrix metallopeptidase 9
MUC1	mucin 1
MUC16	Mucin-16(Ovarian carcinoma antigen CA125)
MUC19	Mucin-19
MUC4	mucin 4
NCAM1	neural cell adhesion molecule 1
NECTIN1	Nectin-1
NECTIN3	nectin cell adhesion molecule 3
NECTIN4	nectin cell adhesion molecule 4
NES	nestin
NFASC	neurofascin
NGFR	Tumor necrosis factor receptor superfamily member 16
NLGN1	neuroligin 1
NT5E	CD73/5'-nucleotidase
NTRK3	neurotrophic receptor tyrosine kinase 3
PAR2	Proteinase-activated receptor 2
PCDH1	protocadherin 1
PCDH15	Protocadherin-15
PCDH17	protocadherin 17
PCDH19	protocadherin 19
PCDH8	protocadherin 8
PCDHA1	protocadherin alpha 1
PCDHGC3	protocadherin gamma subfamily C
PDCD1	programmed cell death 1
PDPN	podoplanin
PECAM1	platelet and endothelial cell adhesion molecule 1
PLAU	Urokinase-type plasminogen activator
PLAUR	plasminogen activator
PLXNB1	plexin B1
PROM1	Prominin-1
PTPRJ	Receptor-type tyrosine-protein phosphatase eta
RETN	Resistin
SELE	E-selectin
SELL	L-selectin
SIGLEC1	sialic acid binding Ig like lectin 1
SIGLEC10	Siglec-10
SIGLEC11	sialic acid binding Ig like lectin 11
SIGLEC14	sialic acid binding Ig like lectin 14
SIGLEC5	Siglec-5
SIGLEC6	sialic acid binding Ig like lectin 6
SIGLEC7	sialic acid binding Ig like lectin 7
SIGLEC8	Siglec-8
SIGLEC9	sialic acid binding Ig like lectin 9
TACSTD2	Tumor-associated calcium signal transducer 2
TENM1	Teneurin-1
TENM2	Teneurin-2
TENM4	Teneurin-4
THY1	CD90/Thy-1 membrane glycoprotein
TICAM2	toll like receptor adaptor molecule 2
HAVCR2	Hepatitis A virus cellular receptor 2
TIMP2	TIMP metallopeptidase inhibitor 2
TMEM204	Transmembrane protein 204
TPBG	Trophoblast glycoprotein
ULBP1	UL16 binding protein 1
ULBP2	UL16 binding protein 2
ULBP3	UL16-binding protein 3
VCAM1	Vascular cell adhesion protein 1
EV markers listed in the MISEV2018 guidelines are highlighted in blue; MISEV2018: minimal information for studies of extracellular vesicles 2018.

## Sheet: Table S4
Supplementary Table S4. MISEV2018-based checklist for EV characterization.
MISEV2018 Guidelines	Methods	Results
Quantification
Volume of fluid used to isolate EVs	50 μL plasma for each subject	Fig. 1B
Global quantification by at least 2 methods	Particle number	The mean concentration was 1.73e+10 particles/mL. For each sample, the average number of EV counts and detected proteins was 1.15e+5 and 3.48e+5, respectively. The median count of EVs was 134,291 in cancer samples and 61,569 in controls (P < 0.001, Fig. 2C).
	Protein amount
Ratio of the 2 quantification figures	Average number of proteins detected on each EV	Out of 207 possibly detectable proteins by PBA, the average number of proteins on each EV was 2.85 in cancer samples and 3.40 in controls (P < 0.01, Fig. 2D)
Global characterization
Transmembrane or GPI-anchored proteins localized in cells at plasma membrane (non-tissue specific or cell/tissue specific)	Included in PBA panel: CD63, CD81, HLA-A, ITGA*/ITGB*, LAMP1/2, ADAM10, NT5E, CD9, PECAM1, ERBB2, EPCAM, CD90, ITGA2B, HLA-DR	All samples showed the presence of these EV markers. In the category of transmembrane or GPI-anchored proteins, over 75% of single EVs expressed at least one non-tissue-specific protein, and over 30% expressed at least one cell/tissue-specific protein (Supplementary Fig. S1).
Cytosolic protein with membrane-binding or -association capacity	Included in PBA panel: ANXA1, CAV1
Assessment of presence/absence of expected contaminants	/	/
Single EV characterization
Images of single EVs by wide-field and close-up	The EVs captured in the PBA assay well were fixed with 4% formaldehyde and imaged with a scanning electron microscope (SEM, Hitachi SU8010, Japan) with the electron beam at a voltage of 60 KV and the secondary electron detector.	Fig. 2A: Morphology of EVs captured by scanning electron microscopy, both in close-up and wide-field views.
Non-image-based method analyzing large numbers of single EVs	Ultracentrifugation with 100,000 g, 70 min (Beckman, XPN100) was performed to purify EVs for nanoparticle tracking analysis (NTA, NanoSight NS300, Malvern Panalytical, UK).	The average diameter of captured EVs was 96.90 ± 3.00 nm and the mean concentration was 1.73e+10 particles/mL (Fig. 2B).
Reference: Théry C, Witwer KW, Aikawa E, et al. Minimal information for studies of extracellular vesicles 2018 (MISEV2018): a position statement of the International Society for Extracellular Vesicles and update of the MISEV2014 guidelines. J Extracell Vesicles. 2018;7(1):1535750. MISEV2018: minimal information for studies of extracellular vesicles 2018; EV: extracellular vesicle; PBA: proximity-…

## Sheet: Table S5
Supplementary Table S5. DEPs between pan-cancer (n = 100) and control (n = 100).
DEPs	Pvalue	P.adjust	Style	log2FC
TENM2	6e-32	1.19e-29	up	2.47737
CD36	5.8e-31	5.7e-29	up	2.96101
ITGA1	8.64e-31	5.7e-29	up	2.50168
MUC1	4.99e-29	2.47e-27	up	1.71958
DSC1	1.34e-28	5.3e-27	up	2.09794
ANXA1	3.04e-22	1e-20	down	-0.225631
CDH13	5.53e-21	1.57e-19	up	1.27915
TIMP2	3.99e-20	9.87e-19	up	1.1509
NES	3.95e-18	8.7e-17	up	0.463823
LAG3	8.08e-15	1.6e-13	up	0.935017
ESAM	1.91e-14	3.44e-13	up	0.829703
KIT	2.81e-12	4.64e-11	up	0.347961
CLEC5A	1.34e-10	2.04e-09	down	-0.206325
FN1	2.97e-10	4.2e-09	up	0.760048
DSC2	1.46e-09	1.93e-08	up	0.314868
CLDN4	3.87e-09	4.79e-08	up	0.795155
PECAM1	5.59e-09	6.51e-08	down	-0.408761
LAMP2	1.26e-08	1.38e-07	down	-0.167521
VCAM1	4.1e-08	4.27e-07	up	0.276832
GPC1	8.23e-08	8.15e-07	down	-0.169213
PTPRJ	1.23e-07	1.16e-06	down	-0.189068
ITGB4	3.01e-07	2.71e-06	up	0.27387
NFASC	4.38e-07	3.75e-06	down	-0.175766
GPA33	4.55e-07	3.75e-06	down	-0.163075
ANPEP	1.07e-06	8.48e-06	down	-0.135102
CDH2	1.23e-06	9.34e-06	down	-0.249584
ICAM4	1.65e-06	1.21e-05	down	-0.545239
CD151	3e-06	2.08e-05	down	-0.12819
MICB	3.15e-06	2.08e-05	down	-0.198044
SIGLEC1	3.15e-06	2.08e-05	down	-0.121115
MUC16	3.85e-06	2.46e-05	up	0.182455
SIGLEC11	8.86e-06	5.48e-05	up	0.569248
ITGB7	9.27e-06	5.56e-05	down	-0.209431
PDCD1	9.92e-06	5.78e-05	down	-0.205624
EMCN	1.31e-05	7.43e-05	up	0.202224
CLDN19	1.52e-05	8.35e-05	down	-0.150426
PCDH17	2.02e-05	0.000108183	up	0.175431
ITGA6	2.8e-05	0.00014587	down	-0.134121
MICA	3.36e-05	0.000170535	down	-0.20687
PLAU	3.82e-05	0.000188904	up	0.343146
CD9	4.07e-05	0.00019638	down	-0.266731
MUC4	4.29e-05	0.00020209	down	-0.184919
CLDN6	4.42e-05	0.000203725	down	-0.115201
CADM3	6.92e-05	0.000311349	down	-0.0893444
DSC3	7.98e-05	0.000346582	up	0.323683
HLA-DRA	8.23e-05	0.000346582	up	0.154839
TPBG	8.33e-05	0.000346582	down	-0.169409
ILK	8.4e-05	0.000346582	up	0.150752
CD27	9.3e-05	0.00037574	down	-0.156535
ITGB6	0.000110335	0.000436926	down	-0.10768
NCAM1	0.000123142	0.00047808	down	-0.0854889
ITGAM	0.000209032	0.000795931	down	-0.0751899
ADAM10	0.000221465	0.00082736	up	0.0324408
ICAM2	0.000236847	0.000868438	down	-0.0964161
TENM4	0.00024608	0.000885889	up	0.104046
CDH12	0.000397569	0.00140569	down	-0.189426
CLDN1	0.00055792	0.00193804	down	-0.088311
TMEM204	0.000583717	0.00199269	down	-0.166109
ICAM3	0.000644426	0.00216265	down	-0.121283
ITGA9	0.000673919	0.00222393	down	-0.109995
ITGB2	0.000704662	0.00228727	down	-0.172292
JAM3	0.000878891	0.00280678	down	-0.0912765
CCR2	0.00106443	0.00334535	down	-0.0974537
CLEC1B	0.00138781	0.00426344	down	-0.0978626
CD63	0.00139961	0.00426344	down	-0.116296
CLEC2A	0.0017117	0.00505984	down	-0.0945007
CLMP	0.00171217	0.00505984	down	-0.0766354
ITGA4	0.00184508	0.00537242	down	-0.105586
CD22	0.00217502	0.00624135	down	-0.0713408
CD24	0.00245706	0.00694996	up	0.0646989
L1CAM	0.00251733	0.00702016	up	0.352427
SIGLEC5	0.00312387	0.00859063	down	-0.111585
PCDHGC3	0.00330151	0.00895477	down	-0.105202
CLSTN1	0.00346104	0.00926061	down	-0.0487456
CADM4	0.00354341	0.0093546	up	0.0228226
JAM2	0.00386091	0.0100587	down	-0.179994
CXCL8	0.00433554	0.0111485	down	-0.0943868
FOLH1	0.005089	0.0129182	up	0.225156
LYN	0.00722036	0.0180966	down	-0.0906535
CCR6	0.00748879	0.0185347	down	-0.0802163
AXL	0.00787961	0.0190831	down	-0.0758089
IL6	0.00799458	0.0190831	down	-0.289649
CXCL16	0.00816985	0.0190831	down	-0.0992335
ADIPOQ	0.0082886	0.0190831	up	0.344938
CEACAM3	0.0082886	0.0190831	down	-0.0809849
PCDH19	0.0082886	0.0190831	up	0.0621567
NECTIN1	0.0106321	0.0241562	up	0.211111
CD274	0.0107823	0.0241562	down	-0.0705852
CEACAM4	0.0108581	0.0241562	down	-0.238633
TACSTD2	0.0118053	0.0259716	up	0.262698
ITGA5	0.0133635	0.0290767	down	-0.0424807
LGR5	0.0143056	0.0303381	up	0.141703
AMIGO1	0.0144029	0.0303381	down	-0.103624
RETN	0.0144029	0.0303381	down	-0.297493
ITGB1	0.0149994	0.0312619	down	-0.0726512
CLDN11	0.0207409	0.0427782	up	0.00467373
DSG3	0.0222665	0.0454513	down	-0.120494
CDCP1	0.0226992	0.0458616	down	-0.164636
ERBB2	0.0237372	0.0474744	down	-0.0945838
PCDH8	0.0240412	0.0476016	down	-0.110455
SIGLEC8	0.0248161	0.0484784	down	-0.02897
NGFR	0.0249737	0.0484784	down	-0.0658176
GSN	0.0259373	0.0498601	down	-0.760013
DEPs: differentially expressed proteins; log2FC: log2(fold change).

## Sheet: Table S6
Supplementary Table S6. DEPs between each cancer (n = 20) and control (n = 100).
Cancer	DEPs	Pvalue	P.adjust	Style	log2FC
ES	CD36	6.45e-12	1.92e-09	up	2.85436
ES	TENM2	8.25e-12	1.92e-09	up	2.34512
ES	MUC1	3.05e-11	3.28e-09	up	1.4631
ES	DSC1	4.47e-11	4.03e-09	up	1.8762
ES	ITGA1	4.69e-11	4.03e-09	up	2.3952
ES	ANXA1	1.47e-08	5.92e-07	down	-0.861301
ES	CDH13	2.71e-08	1.06e-06	up	1.07092
ES	ESAM	1.9e-06	5.11e-05	up	0.836659
ES	TIMP2	3.3e-06	8.04e-05	up	0.751061
ES	LAG3	3.53e-06	8.44e-05	up	0.673154
ES	KIT	1.66e-05	0.000335	up	0.381386
ES	FN1	4.92e-05	0.000893	up	0.704867
ES	NES	6.25e-05	0.00106	up	0.333259
ES	CLDN4	8.64e-05	0.001394	up	0.956328
ES	JAM3	9.71e-05	0.001528	down	-0.185178
ES	LAMP2	0.0001	0.001536	down	-0.187371
ES	GPA33	0.000283	0.003769	down	-0.182492
ES	PECAM1	0.000283	0.003769	down	-0.440929
ES	CLEC5A	0.000524	0.006092	down	-0.15642
ES	ITGA4	0.000855	0.009117	down	-0.158572
ES	CLDN1	0.000877	0.009274	down	-0.0981563
ES	PLAU	0.001213	0.011769	up	0.595666
ES	PTPRJ	0.001213	0.011769	down	-0.191438
ES	HEPACAM	0.001372	0.01311	down	-0.121506
ES	ICAM4	0.001549	0.014588	down	-0.48785
ES	NFASC	0.001587	0.014837	down	-0.188025
ES	SIGLEC11	0.001666	0.015348	up	0.697057
ES	CLDN19	0.001923	0.016536	down	-0.209889
ES	CADM3	0.002549	0.020428	down	-0.113425
ES	ANPEP	0.003066	0.022728	down	-0.133825
ES	ICAM2	0.003066	0.022728	down	-0.076809
ES	TPBG	0.003676	0.026196	down	-0.187991
ES	ITGA9	0.005014	0.033338	down	-0.13649
ES	CD151	0.006224	0.040146	down	-0.142614
ST	TENM2	8.67e-12	1.92e-09	up	2.68928
ST	CD36	1.63e-11	1.92e-09	up	3.36375
ST	ITGA1	5.15e-11	4.1e-09	up	2.48537
ST	MUC1	1.14e-10	7.02e-09	up	1.99753
ST	DSC1	2.5e-10	1.34e-08	up	2.34813
ST	ANXA1	6.96e-09	3.1e-07	down	-0.871721
ST	CDH13	5.13e-08	1.79e-06	up	1.59781
ST	NES	1.58e-07	4.86e-06	up	0.597874
ST	TIMP2	8.4e-07	2.36e-05	up	0.82878
ST	ESAM	6.26e-06	0.000136939	up	1.00158
ST	LAG3	9e-06	0.000190376	up	1.29296
ST	KIT	0.000566943	0.00647218	up	0.4625
ST	CLDN4	0.00101984	0.0106097	up	1.01198
ST	MUC16	0.00107202	0.0109754	up	0.313599
ST	FN1	0.00162601	0.0150903	up	1.0123
ST	PCDH17	0.00192278	0.0165359	up	0.313967
ST	ILK	0.00211393	0.0177076	up	0.194459
ST	MICA	0.00273295	0.0213667	down	-0.250535
ST	LAMP2	0.00279673	0.0217336	down	-0.168029
ST	CLEC5A	0.00286188	0.021963	down	-0.153897
ST	MICB	0.00320885	0.0234017	down	-0.205442
ST	ADAM10	0.00375915	0.0264989	up	0.133164
ST	ITGB4	0.00402023	0.0280329	up	0.390098
ST	ANPEP	0.00596283	0.0388488	down	-0.115712
ST	GPC1	0.00707096	0.0442793	down	-0.171997
ST	PTPRJ	0.00737542	0.0457418	down	-0.163383
ST	CLDN11	0.00769158	0.0472483	up	0.0797821
ST	JAM2	0.00769158	0.0472483	down	-0.231241
CR	TENM2	1.22e-11	1.92e-09	up	2.0683
CR	CD36	1.48e-11	1.92e-09	up	2.464
CR	DSC1	5.4e-11	4.1e-09	up	1.53436
CR	ITGA1	6.52e-11	4.64e-09	up	2.32491
CR	MUC1	3.93e-10	2.03e-08	up	1.29491
CR	ANXA1	5.13e-08	1.79e-06	up	1.0529
CR	CDH13	1.12e-07	3.61e-06	up	0.908699
CR	NES	6.69e-06	0.000143901	up	0.291069
CR	LAG3	5.71e-05	0.000995831	up	0.627692
CR	TIMP2	6.25e-05	0.00106046	up	0.938337
CR	ESAM	0.000100002	0.00153574	up	0.531588
CR	CLDN19	0.000109076	0.00165538	down	-0.272453
CR	PECAM1	0.00052419	0.00609194	down	-0.442059
CR	CLEC5A	0.00121344	0.0117695	down	-0.196132
CR	DSC2	0.00178998	0.0159246	up	0.462449
CR	CD151	0.0029284	0.021963	down	-0.128058
CR	FN1	0.00375915	0.0264989	up	0.6548
CR	PTPRJ	0.00393143	0.0275627	down	-0.20964
CR	CXCL8	0.00449214	0.0303396	down	-0.164678
CR	SIGLEC8	0.00558941	0.0367875	down	-0.226871
CR	SIGLEC1	0.00649567	0.0414822	down	-0.140341
CR	CDH2	0.00677783	0.0428598	down	-0.241132
CR	MICB	0.00677783	0.0428598	down	-0.205542
CR	GPC1	0.00818863	0.0495931	down	-0.164578
LI	TENM2	6.45e-12	1.92e-09	up	2.80384
LI	ITGA1	1.05e-11	1.92e-09	up	2.77768
LI	MUC1	1.11e-11	1.92e-09	up	2.18142
LI	TIMP2	1.63e-11	1.92e-09	up	2.08273
LI	CD36	6.84e-11	4.64e-09	up	3.22581
LI	NES	1.99e-10	1.17e-08	up	0.670778
LI	DSC1	2.28e-10	1.28e-08	up	2.42302
LI	KIT	7.57e-09	3.25e-07	up	0.438097
LI	ANXA1	3.58e-08	1.32e-06	down	-0.889049
LI	CDH13	6e-08	2.04e-06	up	1.52338
LI	VCAM1	2.49e-07	7.48e-06	up	0.563664
LI	ESAM	6.52e-07	1.91e-05	up	1.03384
LI	LAG3	8.11e-07	2.32e-05	up	1.17204
LI	DSC2	3.66e-06	8.58e-05	up	0.414933
LI	CLEC5A	6.06e-06	0.000134742	down	-0.30999
LI	NFASC	2.14e-05	0.000412105	down	-0.261719
LI	DSC3	2.75e-05	0.000513799	up	0.442271
LI	FN1	5.22e-05	0.000935429	up	0.73848
LI	ITGB4	5.71e-05	0.000995831	up	0.378457
LI	CLEC1B	8.15e-05	0.00134825	down	-0.218825
LI	MUC16	8.64e-05	0.0013939	up	0.330849
LI	GPC1	0.000112269	0.00168403	down	-0.190423
LI	GSN	0.000137219	0.00203462	down	-1.06816
LI	ITGB7	0.000192526	0.00282226	down	-0.245809
LI	CLDN4	0.000197976	0.002844	up	0.686141
LI	LAMP2	0.000209314	0.00293495	down	-0.195455
LI	NCAM1	0.000240384	0.00333437	down	-0.140675
LI	PECAM1	0.000315931	0.00411668	down	-0.390378
LI	MICA	0.0003246	0.00418734	down	-0.297729
LI	CCR2	0.000435841	0.0054061	down	-0.205354
LI	GPA33	0.000435841	0.0054061	down	-0.20452
LI	CD151	0.000552344	0.00636181	down	-0.167341
LI	PCDH17	0.000772531	0.00851765	up	0.301574
LI	CD24	0.000812884	0.00888661	up	0.134283
LI	ANPEP	0.000833786	0.00903852	down	-0.173003
LI	PTPRJ	0.000855185	0.00911726	down	-0.211856
LI	TENM4	0.00109902	0.0111633	up	0.224091
LI	ITGA6	0.00112665	0.0113545	down	-0.186063
LI	MUC4	0.00115492	0.0114604	down	-0.222754
LI	CD9	0.00124372	0.0119731	down	-0.323687
LI	CDH2	0.00174762	0.0158274	down	-0.274572
LI	CDH12	0.00196902	0.0166015	down	-0.231774
LI	PDCD1	0.00226857	0.0188803	down	-0.250171
LI	SIGLEC1	0.00237734	0.0194192	down	-0.14717
LI	SIGLEC11	0.00237734	0.0194192	up	0.814568
LI	CCR6	0.00249087	0.0200827	down	-0.153924
LI	HLA-DRA	0.00267049	0.0210057	up	0.216704
LI	CEACAM4	0.00286188	0.021963	down	-0.305188
LI	MICB	0.00313654	0.0231207	down	-0.219043
LI	CD81	0.00343502	0.0248943	down	-0.218153
LI	ICAM4	0.00635859	0.0408089	down	-0.565885
LI	JAM3	0.00707096	0.0442793	down	-0.153855
LI	ADAM10	0.00785418	0.0480184	up	0.103285
LU	ITGA1	1.41e-11	1.92e-09	up	2.48263
LU	TENM2	4.69e-11	4.03e-09	up	2.36073
LU	CD36	1.09e-10	7.02e-09	up	2.70812
LU	TIMP2	7.7e-10	3.82e-08	up	0.576308
LU	DSC1	8.05e-10	3.85e-08	up	2.13181
LU	MUC1	1.25e-09	5.76e-08	up	1.44745
LU	KIT	1.3e-08	5.4e-07	up	0.320358
LU	ANXA1	3.31e-08	1.26e-06	down	-0.824971
LU	CDH13	9.23e-08	3.05e-06	up	1.17325
LU	NES	1.01e-06	2.76e-05	up	0.386416
LU	GSN	2.34e-06	6.16e-05	down	-1.1492
LU	PECAM1	2.6e-06	6.57e-05	down	-0.489648
LU	PDCD1	3.3e-06	8.04e-05	down	-0.310748
LU	DSC2	4.96e-06	0.000112185	up	0.272202
LU	MUC4	4.96e-06	0.000112185	down	-0.298325
LU	LAG3	1.46e-05	0.000299521	up	0.779308
LU	CLEC5A	1.83e-05	0.000357806	down	-0.220766
LU	CD9	2.75e-05	0.000513799	down	-0.387656
LU	ITGB7	3.98e-05	0.000732678	down	-0.234613
LU	FN1	6.63e-05	0.00111081	up	0.657923
LU	ESAM	9.44e-05	0.00150267	up	0.683034
LU	CDH12	0.000261051	0.00358251	down	-0.241649
LU	GPC1	0.000268303	0.00364327	down	-0.174204
LU	TENM4	0.000447549	0.00549846	up	0.14903
LU	CLDN4	0.000497379	0.00594091	up	0.54811
LU	CDH2	0.00052419	0.00609194	down	-0.298484
LU	VCAM1	0.000629007	0.00711771	up	0.146011
LU	ITGB2	0.000945978	0.00992123	down	-0.259061
LU	CADM4	0.00115492	0.0114604	up	0.0666922
LU	LAMP2	0.00144051	0.0136636	down	-0.153573
LU	ICAM4	0.00183328	0.0161981	down	-0.58865
LU	ITGB4	0.00192278	0.0165359	up	0.214859
LU	SIGLEC1	0.00192278	0.0165359	down	-0.136339
LU	PTPRJ	0.00196902	0.0166015	down	-0.169709
LU	HLA-DRA	0.00260934	0.0207781	up	0.122599
LU	ANPEP	0.0029284	0.021963	down	-0.147866
LU	NFASC	0.0029284	0.021963	down	-0.154561
LU	MUC16	0.00367561	0.0261964	up	0.1064
LU	CD151	0.00439392	0.0298324	down	-0.124632
LU	MICA	0.00439392	0.0298324	down	-0.260534
LU	TMEM204	0.00583593	0.038215	down	-0.219352
LU	RETN	0.00622412	0.0401456	down	-0.367915
DEPs: differentially expressed proteins; log2FC: log2(fold change); ES: esophageal cancer; ST: stomach cancer; CR: colorectal cancer; LI: liver cancer; LU: lung cancer.

## Sheet: Table S7
Supplementary Table S7. Results of ROC analysis of DEPs (AUC > 0.800) for pan-cancer.
Protein	AUC	95%CI	Best threshold	Sensitivity	Specificity	PPV	NPV	Accuracy
TENM2	0.9815	0.966~0.997	3682.04	0.95	0.96	0.959596	0.950495	0.955
CD36	0.9736	0.955~0.992	12987.5	0.89	0.96	0.956989	0.897196	0.925
ITGA1	0.9722	0.949~0.996	23560.8	0.95	0.96	0.959596	0.950495	0.955
MUC1	0.9577	0.934~0.982	6198.71	0.82	0.96	0.953488	0.842105	0.89
DSC1	0.9541	0.926~0.982	6467.83	0.9	0.94	0.9375	0.903846	0.92
ANXA1	0.897	0.849~0.945	3938.09	0.91	0.8	0.81982	0.898876	0.855
CDH13	0.8847	0.835~0.934	7800.88	0.77	0.95	0.939024	0.805085	0.86
TIMP2	0.8761	0.827~0.926	4495.78	0.92	0.73	0.773109	0.901235	0.825
NES	0.8553	0.805~0.906	4679.85	0.8	0.78	0.784314	0.795918	0.79
LAG3	0.8179	0.759~0.877	3951.54	0.66	0.84	0.804878	0.711864	0.75
ESAM	0.8134	0.756~0.871	4918.35	0.64	0.84	0.8	0.7	0.74
ROC: receiver operating characteristic; DEPs: differentially expressed proteins; AUC: area under curve; PPV: positive predictive value; NPV: negative predictive value.

## Sheet: Table S8
Supplementary Table S8. Results of ROC analysis of DEPs (AUC > 0.800) for each cancer.
Cancer	Protein	AUC	95%CI	Best threshold	TPR(best threshold)	FPR(best threshold)	Sensitivity	Specificity	PPV	NPV	Accuracy
ES	CD36	0.988	0.973~1	17568.6	0.97	0	0.97	1	1	0.869565	0.975
ES	TENM2	0.9855	0.968~1	3828.82	0.95	0	0.95	1	1	0.8	0.958333
ES	MUC1	0.972	0.946~0.998	6779.96	0.93	0.05	0.93	0.95	0.989362	0.730769	0.933333
ES	DSC1	0.968	0.939~0.997	6962.01	0.93	0	0.93	1	1	0.740741	0.941667
ES	ITGA1	0.9675	0.938~0.997	24644.9	0.95	0	0.95	1	1	0.8	0.958333
ES	ANXA1	0.9025	0.836~0.969	3886.08	0.91	0.2	0.91	0.8	0.957895	0.64	0.891667
ES	CDH13	0.895	0.84~0.95	7849	0.77	0	0.77	1	1	0.465116	0.808333
ES	ESAM	0.8385	0.759~0.918	5000.25	0.65	0.05	0.65	0.95	0.984848	0.351852	0.7
ES	TIMP2	0.8305	0.717~0.944	4762.56	0.94	0.35	0.94	0.65	0.930693	0.684211	0.891667
ES	LAG3	0.8295	0.75~0.909	3962.23	0.66	0.05	0.66	0.95	0.985075	0.358491	0.708333
ES	KIT	0.806	0.701~0.911	4897.85	0.93	0.45	0.93	0.55	0.911765	0.611111	0.866667
ST	TENM2	0.985	0.968~1	3694.66	1	0.05	1	0.95	0.8	1	0.958333
ST	CD36	0.9785	0.958~0.999	13304.3	1	0.11	1	0.89	0.645161	1	0.908333
ST	ITGA1	0.9665	0.936~0.997	23560.8	1	0.05	1	0.95	0.8	1	0.958333
ST	MUC1	0.958	0.925~0.991	6339.57	1	0.17	1	0.83	0.540541	1	0.858333
ST	DSC1	0.9495	0.911~0.988	6513.63	0.95	0.1	0.95	0.9	0.655172	0.989011	0.908333
ST	ANXA1	0.9115	0.837~0.986	3935.06	0.85	0.09	0.85	0.91	0.653846	0.968085	0.9
ST	CDH13	0.887	0.829~0.945	7667.95	1	0.25	1	0.75	0.444444	1	0.791667
ST	NES	0.8725	0.793~0.952	4661.6	0.85	0.21	0.85	0.79	0.447368	0.963415	0.8
ST	TIMP2	0.85	0.729~0.971	4449.1	0.8	0.1	0.8	0.9	0.615385	0.957447	0.883333
ST	ESAM	0.821	0.727~0.915	4836.52	0.95	0.42	0.95	0.58	0.311475	0.983051	0.641667
ST	LAG3	0.8155	0.729~0.902	4377.79	0.75	0.21	0.75	0.79	0.416667	0.940476	0.783333
CR	TENM2	0.9815	0.961~1	3682.04	0.95	0	0.95	1	1	0.8	0.958333
CR	CD36	0.9795	0.959~1	13261.8	0.89	0	0.89	1	1	0.645161	0.908333
CR	DSC1	0.966	0.936~0.996	6710.25	0.92	0	0.92	1	1	0.714286	0.933333
CR	ITGA1	0.964	0.932~0.996	23837.8	0.95	0	0.95	1	1	0.8	0.958333
CR	MUC1	0.9445	0.905~0.984	6198.71	0.82	0	0.82	1	1	0.526316	0.85
CR	ANXA1	0.887	0.784~0.99	4021.61	0.89	0.15	0.89	0.85	0.967391	0.607143	0.883333
CR	CDH13	0.877	0.817~0.937	7800.88	0.77	0	0.77	1	1	0.465116	0.808333
CR	NES	0.82	0.733~0.907	4563.78	0.71	0.15	0.71	0.85	0.959459	0.369565	0.733333
LI	TENM2	0.988	0.974~1	3052.13	1	0.1	1	0.9	0.666667	1	0.916667
LI	ITGA1	0.983	0.965~1	20135.2	1	0.09	1	0.91	0.689655	1	0.925
LI	MUC1	0.9825	0.964~1	6556.22	1	0.12	1	0.88	0.625	1	0.9
LI	TIMP2	0.9785	0.956~1	4594.37	0.95	0.07	0.95	0.93	0.730769	0.989362	0.933333
LI	CD36	0.9635	0.917~1	12987.5	0.95	0.11	0.95	0.89	0.633333	0.988889	0.9
LI	NES	0.952	0.915~0.989	4686.17	1	0.2	1	0.8	0.5	1	0.833333
LI	DSC1	0.9505	0.903~0.998	6498.81	0.9	0.1	0.9	0.9	0.642857	0.978261	0.9
LI	KIT	0.9105	0.852~0.969	4345.85	1	0.33	1	0.67	0.377358	1	0.725
LI	ANXA1	0.8915	0.808~0.975	4244.02	0.9	0.17	0.9	0.83	0.514286	0.976471	0.841667
LI	CDH13	0.885	0.824~0.946	7197.74	0.95	0.27	0.95	0.73	0.413043	0.986486	0.766667
LI	VCAM1	0.8665	0.79~0.943	10027.9	0.85	0.2	0.85	0.8	0.459459	0.963855	0.808333
LI	ESAM	0.8535	0.747~0.96	6356.03	0.7	0.05	0.7	0.95	0.736842	0.940594	0.908333
LI	LAG3	0.8505	0.775~0.926	3707.37	1	0.41	1	0.59	0.327869	1	0.658333
LI	DSC2	0.829	0.726~0.932	3279.78	0.85	0.32	0.85	0.68	0.346939	0.957746	0.708333
LI	CLEC5A	0.8215	0.71~0.933	1900.16	0.65	0.07	0.65	0.93	0.65	0.93	0.883333
LI	NFASC	0.802	0.709~0.895	2050.71	0.65	0.15	0.65	0.85	0.464286	0.923913	0.816667
LU	ITGA1	0.98	0.96~1	18806	1	0.11	1	0.89	0.645161	1	0.908333
LU	TENM2	0.9675	0.933~1	3701.89	0.9	0.05	0.9	0.95	0.782609	0.979381	0.941667
LU	CD36	0.9585	0.922~0.995	11779	0.95	0.15	0.95	0.85	0.558824	0.988372	0.866667
LU	TIMP2	0.937	0.895~0.979	4109.97	1	0.19	1	0.81	0.512821	1	0.841667
LU	DSC1	0.9365	0.882~0.991	6467.83	0.85	0.1	0.85	0.9	0.62963	0.967742	0.891667
LU	MUC1	0.9315	0.873~0.99	7378.36	0.8	0.03	0.8	0.97	0.842105	0.960396	0.941667
LU	KIT	0.904	0.848~0.96	4425.08	1	0.29	1	0.71	0.408163	1	0.758333
LU	ANXA1	0.8925	0.809~0.976	4263.58	0.9	0.17	0.9	0.83	0.514286	0.976471	0.841667
LU	CDH13	0.8795	0.816~0.943	8241.47	0.9	0.22	0.9	0.78	0.45	0.975	0.8
LU	NES	0.8475	0.765~0.93	4440.02	0.95	0.38	0.95	0.62	0.333333	0.984127	0.675
LU	GSN	0.8355	0.765~0.906	2414.45	0.9	0.21	0.9	0.79	0.461538	0.975309	0.808333
LU	PECAM1	0.834	0.752~0.916	4474.96	0.75	0.16	0.75	0.84	0.483871	0.94382	0.825
LU	PDCD1	0.8305	0.745~0.916	5920.39	0.85	0.29	0.85	0.71	0.369565	0.959459	0.733333
LU	DSC2	0.8245	0.746~0.903	3246.2	0.9	0.34	0.9	0.66	0.346154	0.970588	0.7
LU	MUC4	0.8245	0.719~0.93	3182.11	0.85	0.27	0.85	0.73	0.386364	0.960526	0.75
LU	LAG3	0.808	0.719~0.897	4209.36	0.75	0.24	0.75	0.76	0.384615	0.938272	0.758333
LU	CLEC5A	0.8045	0.705~0.904	2074.87	0.8	0.22	0.8	0.78	0.421053	0.95122	0.783333
ROC: receiver operating characteristic; DEPs: differentially expressed proteins; AUC: area under curve; TPR: true positive rate; FPR: false positive rate; PPV: positive predictive value; NPV: negative predictive; ES: esophageal cancer; ST: stomach cancer; CR: colorectal cancer; LI: liver cancer; LU: lung cancer.

## Sheet: Table S9
Supplementary Table S9. DEPCs between pan-cancer (n = 100) and control(n = 100).
DEPCs	PValue	P.adjust	log2FC
CD36-ITGA1	9.24957e-31	3.3576e-27	4.68911
DSC1-ITGA1	3.16985e-26	4.27455e-23	3.88952
ITGA1-TENM2	3.53269e-26	4.27455e-23	4.04178
CD36-DSC1	4.83614e-25	4.35157e-22	5.04063
ITGA1-MUC1	5.99389e-25	4.35157e-22	3.27302
CDH13-ITGA1	1.25295e-24	7.58034e-22	2.46775
ITGA1-TIMP2	1.08059e-23	5.60363e-21	2.90653
CD36-TENM2	4.55378e-23	2.06628e-20	5.12301
CD36-EPCAM	9.12235e-23	3.67935e-20	1.95741
ESAM-ITGA1	4.04395e-22	1.46795e-19	2.79078
ITGA1-L1CAM	6.80749e-22	2.05926e-19	1.69989
CD36-VCAM1	6.28227e-22	2.05926e-19	2.05567
CD36-ITGAV	3.34961e-21	9.35314e-19	1.74513
FN1-ITGA1	9.39903e-21	2.43704e-18	2.14732
CD36-TIMP2	1.25011e-20	3.02526e-18	2.96287
ITGA1-LAG3	2.32255e-20	5.26929e-18	2.05171
ITGA1-LAMP1	3.53637e-20	7.55118e-18	1.88479
ADIPOQ-ITGA1	4.0892e-20	8.24655e-18	1.63826
CD36-MUC1	4.57745e-20	8.74535e-18	4.04742
EPHA2-ITGA1	1.22342e-19	2.22051e-17	1.65643
EPCAM-ITGA1	2.36055e-19	3.95318e-17	1.33929
CD36-ITGB5	2.39586e-19	3.95318e-17	2.14701
CD274-ITGA1	2.74288e-19	4.32897e-17	1.70026
CD36-ERBB2	3.14163e-19	4.75172e-17	2.25955
CD36-L1CAM	3.82663e-19	5.34256e-17	1.81568
ITGA1-TACSTD2	3.74297e-19	5.34256e-17	1.74481
CD36-CD9	4.95094e-19	6.65626e-17	1.99257
FOLH1-ITGA1	5.96944e-19	7.73896e-17	1.72973
CD36-CDH13	6.23623e-19	7.80604e-17	2.17534
ITGA1-VCAM1	1.26879e-18	1.53524e-16	1.41871
ITGA1-ITGA2	1.91831e-18	2.21125e-16	1.39957
ITGA1-SIGLEC6	2.01022e-18	2.21125e-16	1.55967
CDH15-ITGA1	1.95064e-18	2.21125e-16	1.77698
CD36-ESAM	2.34794e-18	2.50678e-16	2.9383
CD36-ULBP1	2.66508e-18	2.76406e-16	2.0529
CD36-CLEC2A	2.85866e-18	2.88249e-16	2.44726
ITGA1-ITGB4	3.01673e-18	2.90977e-16	1.93635
DSC1-L1CAM	3.1969e-18	2.90977e-16	1.67209
L1CAM-TENM2	3.20636e-18	2.90977e-16	1.80995
ITGA1-KIT	3.15158e-18	2.90977e-16	1.64269
MUC1-TENM2	3.47051e-18	3.06236e-16	4.40853
CD36-LAG3	3.54323e-18	3.06236e-16	2.15874
ITGA1-SIGLEC9	4.4616e-18	3.76642e-16	1.54746
ITGA1-ULBP3	5.60726e-18	4.62599e-16	2.01739
CD36-CDH15	6.72008e-18	5.42087e-16	2.1194
ITGA1-ITGB5	6.95178e-18	5.48586e-16	1.61787
ESAM-TENM2	7.6978e-18	5.94532e-16	2.9061
DSC2-ITGA1	8.46508e-18	6.40172e-16	1.93634
CD36-ITGAL	1.09405e-17	8.10491e-16	1.74846
CD36-NCAM1	1.25209e-17	9.09016e-16	1.96182
CD36-KIT	1.40995e-17	1.00355e-15	2.133
ITGA1-SIGLEC11	1.53545e-17	1.07186e-15	2.08571
ICAM1-ITGA1	3.41177e-17	2.33674e-15	1.36605
CADM4-ITGA1	4.51594e-17	3.00828e-15	1.43418
BCAM-ITGA1	4.558e-17	3.00828e-15	1.76124
ITGA1-ITGAL	4.80855e-17	3.11697e-15	1.33582
ITGA1-ULBP1	5.34062e-17	3.40113e-15	1.58274
ITGA1-NES	5.86115e-17	3.66827e-15	1.6268
CD36-CEACAM7	1.2839e-16	7.89925e-15	2.18403
ITGA1-NECTIN4	1.50238e-16	9.08937e-15	1.40013
ITGA1-ITGB6	1.60372e-16	9.54347e-15	1.33167
ITGA1-TENM4	2.13529e-16	1.25018e-14	1.91166
DSG4-ITGA1	2.17515e-16	1.2533e-14	1.79933
ITGA1-ITGA5	2.42832e-16	1.37732e-14	1.29245
ITGA1-MCAM	2.76553e-16	1.54444e-14	1.66072
ADIPOQ-CD36	2.87526e-16	1.55779e-14	1.92157
CD36-ITGB6	2.8601e-16	1.55779e-14	1.76962
CDH1-ITGA1	3.70461e-16	1.97761e-14	1.22302
CD36-ITGB4	4.72965e-16	2.48821e-14	2.24587
TENM2-TIMP2	7.1502e-16	3.70789e-14	2.74396
CD26-CD36	8.999e-16	4.6009e-14	1.53739
ITGA1-PLAU	9.29185e-16	4.68464e-14	1.8422
CD24-ITGA1	1.13337e-15	5.6358e-14	1.75196
CD36-CLDN11	1.25651e-15	6.1637e-14	2.18813
ITGA1-MADCAM1	1.29592e-15	6.27223e-14	1.83598
ITGA1-ITGA4B7	1.47103e-15	7.02611e-14	2.12634
ERBB2-ITGA1	1.54744e-15	7.29507e-14	1.44592
ITGA1-PCDH8	1.5768e-15	7.33817e-14	1.83189
CD36-ITGB8	1.81369e-15	8.33381e-14	2.48028
ADIPOQ-TENM2	2.03924e-15	9.25306e-14	1.89877
CEACAM7-ITGA1	2.32478e-15	1.04184e-13	1.33786
ITGA1-SIGLEC10	2.70412e-15	1.19707e-13	1.17174
CD36-SIGLEC9	2.83385e-15	1.23938e-13	1.64082
CD36-ITGA5	2.933e-15	1.26748e-13	1.54603
CD33-ITGA1	2.97404e-15	1.27009e-13	1.51702
CD36-FN1	3.38205e-15	1.427e-13	2.71046
ITGB4-TENM2	3.42009e-15	1.427e-13	2.37504
BOC-ITGA1	3.5413e-15	1.46078e-13	1.50298
CD36-SIGLEC6	3.8444e-15	1.55057e-13	1.57522
CD36-CLDN1	3.82314e-15	1.55057e-13	2.33945
CD36-NECTIN4	3.97395e-15	1.58521e-13	1.84669
CEACAM5-ITGA1	4.13098e-15	1.61241e-13	1.29921
CD81-ITGA1	4.13098e-15	1.61241e-13	1.07488
ITGA1-MUC4	4.73837e-15	1.82982e-13	1.46066
CD36-NES	5.00889e-15	1.89399e-13	2.03568
ITGA1-TENM1	4.95891e-15	1.89399e-13	1.83539
EMCN-ITGA1	5.09655e-15	1.90727e-13	1.76022
CD36-PCDH17	5.86751e-15	2.17337e-13	2.35382
CD36-CDH1	6.05996e-15	2.22199e-13	1.42436
CD36-TACSTD2	7.07837e-15	2.56519e-13	1.77566
CD36-PCDH1	7.1373e-15	2.56519e-13	1.34345
DSG1-ITGA1	8.28962e-15	2.95013e-13	1.82089
CAV1-CD36	9.93537e-15	3.46782e-13	2.04446
ITGA1-ITGB8	9.88827e-15	3.46782e-13	1.80135
CD36-ICAM1	1.03778e-14	3.58774e-13	1.47213
CD36-CSPG4	1.10171e-14	3.77284e-13	3.76071
ITGA1-SIGLEC1	1.28297e-14	4.35251e-13	1.62882
ITGA1-NGFR	1.32955e-14	4.46875e-13	1.50391
CD36-DSC2	1.34365e-14	4.47474e-13	2.1583
CDH11-ITGA1	1.36367e-14	4.50012e-13	1.28047
BCAM-CD36	1.38224e-14	4.52031e-13	1.89568
CD36-MCAM	1.54614e-14	5.01114e-13	1.75197
ITGA1-LGR5	1.62992e-14	5.23595e-13	1.78177
MUC1-TIMP2	1.7322e-14	5.51568e-13	2.10639
CD36-CTLA4	1.83464e-14	5.79109e-13	2.38691
CADM3-CD36	2.24874e-14	7.037e-13	1.42948
ITGA1-PAR2	2.33542e-14	7.24578e-13	1.50632
ITGA1-PDCD1	2.38997e-14	7.3522e-13	1.22255
CDON-ITGA1	2.89298e-14	8.8248e-13	1.20514
ANXA1-L1CAM	3.27159e-14	9.89656e-13	-0.745943
CADM4-CD36	3.68746e-14	1.1044e-12	1.76953
TENM2-ULBP3	3.71177e-14	1.1044e-12	1.63329
DSC1-TENM2	3.78477e-14	1.11697e-12	3.9788
CD36-F11R	3.90206e-14	1.1423e-12	2.0263
CD36-NT5E	4.25956e-14	1.23698e-12	1.79909
CD36-TICAM2	4.57012e-14	1.30626e-12	1.78275
ITGA1-MUC16	4.54821e-14	1.30626e-12	1.35131
ITGA1-PLAUR	4.61276e-14	1.30815e-12	1.60008
CD36-ICAM2	4.7027e-14	1.32332e-12	1.89643
CD36-CXCL8	5.43817e-14	1.5185e-12	1.96563
DSC1-TIMP2	5.49016e-14	1.52132e-12	2.51834
DSC1-MUC1	5.97318e-14	1.64263e-12	3.32588
CLMP-ITGA1	6.18041e-14	1.68683e-12	1.51571
CD36-CDH4	6.64415e-14	1.79987e-12	1.62748
CD36-PCDH8	6.70702e-14	1.80344e-12	1.69266
CPM-ITGA1	7.41833e-14	1.96559e-12	1.35502
EPCAM-TENM2	7.38983e-14	1.96559e-12	1.72533
ITGA1-PCDH1	7.54575e-14	1.98486e-12	1.35362
EFNB2-ITGA1	7.6521e-14	1.99835e-12	1.394
CD36-ITGA2	8.17665e-14	2.12009e-12	1.38749
ITGA1-ITGAM	8.26412e-14	2.12757e-12	1.09683
CD36-MUC16	8.87817e-14	2.26956e-12	1.51632
CEACAM4-ITGA1	8.97028e-14	2.27707e-12	1.58358
CD36-CD81	9.88049e-14	2.49071e-12	1.50315
CD36-NECTIN3	1.01633e-13	2.54432e-12	1.88289
CD36-LAMP2	1.04425e-13	2.59631e-12	1.85754
ITGA1-PCDH17	1.14865e-13	2.83646e-12	1.40947
CD36-JAM2	1.16358e-13	2.85392e-12	1.69596
CLDN4-ITGA1	1.23204e-13	3.00155e-12	2.12579
ITGA1-ITGA8	1.25817e-13	3.04478e-12	1.5311
ITGA1-ITGB1	1.4126e-13	3.37351e-12	1.26162
CD36-ITGB7	1.40854e-13	3.37351e-12	2.06224
CD36-CDH5	1.43601e-13	3.407e-12	2.07879
CDH5-ITGA1	1.52084e-13	3.58484e-12	1.4893
ITGA1-SIGLEC5	1.63488e-13	3.82878e-12	1.483
ITGA1-JAM2	1.7423e-13	4.05421e-12	1.42777
CD33-CD36	1.7788e-13	4.11278e-12	1.62116
ITGA1-MICA	1.92912e-13	4.43209e-12	1.41226
CD36-PCDHA1	1.95933e-13	4.47318e-12	2.04491
CD36-SIGLEC11	1.97909e-13	4.49007e-12	2.30867
CD36-CDH11	2.27334e-13	5.1256e-12	1.59172
ITGA1-PCDH19	2.4136e-13	5.40826e-12	1.12372
CADM3-ITGA1	2.60269e-13	5.79619e-12	1.10203
CD36-DSG1	2.77263e-13	6.13699e-12	1.86033
CD36-CEACAM6	3.12482e-13	6.87459e-12	1.36589
CLDN17-ITGA1	3.28319e-13	7.17952e-12	1.32482
CD36-CDON	3.40076e-13	7.39208e-12	1.99467
CD24-TENM2	4.2247e-13	9.12837e-12	2.69703
DSG3-ITGA1	4.26068e-13	9.15163e-12	1.55605
CD36-CXADR	4.34078e-13	9.26884e-12	1.82203
CD36-CLDN3	4.58387e-13	9.73067e-12	1.57622
CEACAM1-ITGA1	4.74995e-13	1.00246e-11	1.40865
CLEC1B-ITGA1	5.20065e-13	1.09124e-11	1.40304
CD26-ITGA1	5.24644e-13	1.09452e-11	1.00033
CXADR-ITGA1	6.32256e-13	1.31148e-11	1.22172
CD36-CDH2	6.37218e-13	1.31426e-11	1.14972
ITGB1-ITGB3	7.36023e-13	1.50947e-11	-0.966298
CD36-SELL	7.64673e-13	1.55942e-11	1.22505
CD36-NTRK3	8.13799e-13	1.65033e-11	2.21067
CD36-FOLH1	8.19697e-13	1.65306e-11	1.77101
ITGA1-ITGAV	8.31214e-13	1.66702e-11	0.996011
IL6-ITGA1	9.00937e-13	1.79692e-11	1.67638
CD36-ILK	1.0525e-12	2.08774e-11	1.40047
ITGA1-MUC19	1.08625e-12	2.14299e-11	1.34496
CD36-ITGA8	1.10292e-12	2.16411e-11	1.96768
F11R-ITGA1	1.13238e-12	2.20997e-11	1.31971
CLDN6-ITGA1	1.17247e-12	2.27597e-11	1.29248
DSC1-LAG3	1.18367e-12	2.2855e-11	1.75022
CD36-RETN	1.38434e-12	2.65882e-11	1.86916
PCDH17-TENM2	1.5507e-12	2.94714e-11	1.29588
EFNB2-TENM2	1.54636e-12	2.94714e-11	1.5647
CD27-CD36	1.633e-12	3.0874e-11	2.09286
CLDN4-DSC1	1.64975e-12	3.1029e-11	2.86816
CD36-ITGAM	1.72093e-12	3.2201e-11	1.11674
CD36-LAMP1	1.91828e-12	3.57096e-11	1.84631
CD36-PCDH19	2.05932e-12	3.81395e-11	1.65149
KIT-TENM2	2.07153e-12	3.81709e-11	2.42266
CD36-SIGLEC10	2.08734e-12	3.82679e-11	1.36656
CD36-TENM4	2.14816e-12	3.91851e-11	2.0228
CD36-ULBP2	2.49708e-12	4.5322e-11	1.72096
L1CAM-MUC1	2.76386e-12	4.99146e-11	1.05325
CEACAM8-ITGA1	2.8208e-12	5.06906e-11	1.27932
CEACAM6-ITGA1	2.99046e-12	5.34748e-11	1.33312
CD36-CLDN4	3.12292e-12	5.52986e-11	2.85064
ALDH1A1-ITGA1	3.11286e-12	5.52986e-11	1.41991
CD36-ITGA2B	3.25845e-12	5.74183e-11	1.92222
CD9-ITGA1	3.32034e-12	5.82262e-11	1.02821
CLEC5A-ITGA1	3.37659e-12	5.89281e-11	1.43024
CDH12-ITGA1	3.49604e-12	6.07208e-11	1.5343
ITGA1-PCDHA1	3.54383e-12	6.12576e-11	1.42727
ITGA1-RETN	3.67934e-12	6.31734e-11	1.4238
PDCD1-TENM2	3.68946e-12	6.31734e-11	1.76723
CD36-CDH3	4.01908e-12	6.84942e-11	1.6842
CD36-ICAM4	4.50586e-12	7.64312e-11	1.57229
CD36-EFNB2	4.62306e-12	7.80545e-11	1.72742
CDH4-ITGA1	5.4001e-12	9.0495e-11	0.932939
CD36-SIGLEC14	5.40976e-12	9.0495e-11	1.84791
ITGA1-NT5E	5.54326e-12	9.23028e-11	1.09135
CD36-SIGLEC5	5.57644e-12	9.24314e-11	1.64729
ITGA1-NCAM1	5.68549e-12	9.38106e-11	0.993177
CD36-DSG4	5.71982e-12	9.39209e-11	1.74508
ITGA1-ITGA2B	5.74392e-12	9.39209e-11	1.47729
CD36-JAML	6.55904e-12	1.06768e-10	1.70678
CD36-MUC19	6.83522e-12	1.10767e-10	1.29293
ITGA1-JAML	6.89917e-12	1.11307e-10	1.32429
CDH1-TENM2	7.60523e-12	1.22155e-10	1.63266
NECTIN3-TENM2	8.06197e-12	1.2892e-10	2.06373
CD24-CD36	8.1063e-12	1.29061e-10	1.68013
DSC1-DSG1	8.48614e-12	1.34518e-10	2.44259
ITGA1-LGALS9	8.7164e-12	1.37568e-10	1.20141
CD36-HEPACAM	9.08961e-12	1.42805e-10	1.62122
AXL-CD36	9.1269e-12	1.42805e-10	1.54855
CD36-CXCR4	9.5689e-12	1.49078e-10	1.33588
L1CAM-TIMP2	9.64286e-12	1.49588e-10	1.27511
CD36-CLMP	9.74805e-12	1.50576e-10	1.47766
ITGA1-LAMP2	1.00443e-11	1.54495e-10	1.25725
CD274-CD36	1.00944e-11	1.5461e-10	1.7787
CD36-ULBP3	1.11241e-11	1.69666e-10	1.81362
CD36-SIGLEC7	1.2256e-11	1.85372e-10	1.64141
CDH17-ITGA1	1.22167e-11	1.85372e-10	1.39968
CD36-CEACAM3	1.25933e-11	1.89684e-10	1.44032
CD36-CD63	1.33418e-11	2.00126e-10	1.26071
CXCR4-ITGA1	1.36942e-11	2.04568e-10	0.672339
CD36-PCDH15	1.38476e-11	2.06011e-10	2.01666
CD36-CEACAM8	1.40538e-11	2.08225e-10	1.47963
SIGLEC11-TENM2	1.44867e-11	2.13767e-10	2.41264
CCR6-ITGA1	1.45787e-11	2.14254e-10	1.17282
CD36-NGFR	1.471e-11	2.15312e-10	1.77375
CD36-CEACAM1	1.53687e-11	2.24049e-10	1.59376
CLDN4-TENM2	1.84635e-11	2.6809e-10	2.98434
CD63-ITGA1	1.85473e-11	2.68233e-10	1.23453
ITGA1-LYN	1.87048e-11	2.69439e-10	1.57003
CLDN12-ITGA1	1.99243e-11	2.8587e-10	1.21705
CD36-CPM	2.01189e-11	2.87525e-10	1.50319
ITGA1-PDPN	2.11751e-11	3.00003e-10	1.21774
CD36-CLDN17	2.12399e-11	3.00003e-10	1.53398
DSC1-FN1	2.11043e-11	3.00003e-10	1.76659
CD36-GPC1	2.24425e-11	3.15761e-10	1.4282
CD36-ITGB3	2.28227e-11	3.1987e-10	1.28022
DSG2-ITGA1	2.36082e-11	3.29607e-10	1.60983
ITGA1-NECTIN1	2.42009e-11	3.36587e-10	1.63157
ITGA1-PCDHGC3	2.46681e-11	3.41775e-10	1.10309
CAV1-ITGA1	2.91941e-11	4.02945e-10	1.37359
DSG1-TENM2	3.03213e-11	4.16918e-10	0.756913
AMIGO1-ITGA1	3.15409e-11	4.32051e-10	0.817401
AMIGO2-ITGA1	3.63986e-11	4.96717e-10	1.46218
ITGA1-Thy1	3.9128e-11	5.31965e-10	1.172
ITGA1-ITGB7	3.95394e-11	5.34255e-10	1.02337
CDH13-TENM2	3.95908e-11	5.34255e-10	1.45737
CD36-JAM3	4.1201e-11	5.53925e-10	1.54842
CD36-PDPN	4.17054e-11	5.58636e-10	1.50557
ITGA1-SELL	4.25682e-11	5.68098e-10	1.21381
ITGA1-NECTIN3	4.81014e-11	6.3959e-10	1.23131
CD36-SELE	5.16518e-11	6.84291e-10	1.2315
CD36-CEACAM5	5.50379e-11	7.265e-10	1.33632
CD36-PCDHGC3	5.59845e-11	7.36318e-10	1.67463
CD151-ITGA1	5.74507e-11	7.52874e-10	1.19784
CD36-Thy1	5.79107e-11	7.56172e-10	1.64038
CD36-EPHA2	6.02809e-11	7.843e-10	1.55643
CDH11-TENM2	6.5826e-11	8.53386e-10	1.76062
ILK-ITGA1	6.63878e-11	8.57608e-10	0.738524
CD36-CLEC1B	6.73548e-11	8.67014e-10	1.38093
CD36-CD44	6.78949e-11	8.70878e-10	1.48622
CD36-HLA-A	7.86055e-11	1.00471e-09	1.38617
CD22-CD36	7.94495e-11	1.01194e-09	1.71169
FN1-TENM2	8.28368e-11	1.05139e-09	1.99065
SELL-TENM2	8.38107e-11	1.06005e-09	1.40733
ITGA1-ITGB2	8.46315e-11	1.06671e-09	0.912237
ITGA1-TICAM2	8.98946e-11	1.12913e-09	1.13192
CD36-CDCP1	9.10092e-11	1.13918e-09	1.8646
TACSTD2-TENM2	9.5618e-11	1.19276e-09	1.99004
CADM3-TENM2	9.84551e-11	1.22395e-09	1.71238
ITGA1-SELE	1.0244e-10	1.26856e-09	1.25626
CLDN10-ITGA1	1.02743e-10	1.26856e-09	1.24442
CTLA4-ITGA1	1.05175e-10	1.29419e-09	1.30623
CD36-CLSTN1	1.09607e-10	1.34417e-09	1.6501
CDH2-ITGA1	1.13575e-10	1.38813e-09	1.15699
ITGA1-PECAM1	1.15131e-10	1.40243e-09	0.910089
LAG3-TENM2	1.15573e-10	1.40311e-09	1.63373
CD36-EMCN	1.2937e-10	1.56538e-09	1.43602
CD36-ITGA6	1.30742e-10	1.57672e-09	1.11167
CEACAM3-ITGA1	1.33254e-10	1.60169e-09	1.19473
CD36-ITGA4	1.33888e-10	1.604e-09	1.81369
CD36-IL6	1.35381e-10	1.61656e-09	1.6686
CDH13-DSC1	1.40004e-10	1.66628e-09	1.6808
CD36-PAR2	1.41765e-10	1.68172e-09	1.54334
CD36-ITGAX	1.48494e-10	1.75581e-09	1.35748
ITGA1-PCDH15	1.51871e-10	1.7899e-09	1.24232
CD36-DSG2	1.54093e-10	1.81022e-09	1.59387
ITGA1-ITGA6	1.56661e-10	1.83445e-09	1.06483
ITGA1-SIGLEC14	1.58678e-10	1.85209e-09	1.58828
ITGA1-NLGN1	1.75475e-10	2.04158e-09	0.839116
ESAM-TIMP2	1.76727e-10	2.04958e-09	0.695646
AMIGO2-CD36	1.78223e-10	2.0538e-09	0.664673
CD36-CLDN8	1.77894e-10	2.0538e-09	1.64619
ITGB3-TIMP2	1.79145e-10	2.0579e-09	1.27119
CLDN11-ITGA1	2.03227e-10	2.32717e-09	1.05589
DSC1-EPCAM	2.058e-10	2.34922e-09	1.09741
CD36-CDH6	2.07328e-10	2.35925e-09	1.30786
CLDN1-ITGA1	2.16041e-10	2.44329e-09	1.38976
CD36-NFASC	2.1606e-10	2.44329e-09	1.55014
CD36-CLDN6	2.20033e-10	2.4805e-09	1.50754
ITGA1-ITGB3	2.53526e-10	2.84922e-09	0.869893
DSCAM-ITGA1	2.7783e-10	3.11272e-09	1.06525
ADIPOQ-DSC1	2.9244e-10	3.26633e-09	1.51499
CD36-CLDN12	3.3644e-10	3.74625e-09	1.41191
CLDN8-ITGA1	3.62415e-10	4.02313e-09	1.19237
CD151-CD36	3.94705e-10	4.36822e-09	1.40834
CLDN3-ITGA1	4.01189e-10	4.41308e-09	1.1163
CD26-DSC1	4.007e-10	4.41308e-09	0.987302
CD36-ITGA11	4.0682e-10	4.4615e-09	1.8125
CD36-ITGB1	4.34069e-10	4.746e-09	1.00229
ANPEP-CD36	4.3796e-10	4.77416e-09	1.46354
HLA-A-ITGA1	4.53751e-10	4.90645e-09	1.16755
CD36-PDCD1	4.54151e-10	4.90645e-09	1.14052
CD36-CLDN19	4.52224e-10	4.90645e-09	1.31528
ITGA1-ULBP2	4.55731e-10	4.90891e-09	1.13069
CD36-MADCAM1	4.93732e-10	5.30251e-09	1.38164
CD20-CD36	5.46035e-10	5.84693e-09	1.91969
CDH13-EMCN	5.57219e-10	5.94913e-09	1.13452
ITGA1-NTRK3	5.64681e-10	6.01112e-09	0.161818
CD36-DSC3	5.84316e-10	6.20195e-09	2.2398
ADGRG1-ITGA1	6.07135e-10	6.42537e-09	1.20937
FOLH1-TENM2	6.65324e-10	7.02071e-09	1.53033
KIT-MUC1	7.00376e-10	7.36918e-09	1.34668
CD36-HLA-DRA	7.45118e-10	7.81728e-09	1.87055
CD36-ICAM3	7.71901e-10	8.07148e-09	1.33533
CD44-ITGA1	7.73794e-10	8.07148e-09	0.987552
CDON-DSC1	8.0941e-10	8.41879e-09	1.46774
ITGA2-TENM2	8.54194e-10	8.85921e-09	1.24551
CD36-CDH17	8.69911e-10	8.99651e-09	1.74295
ANPEP-ITGA1	8.72758e-10	9.00032e-09	1.31318
ADAM10-CD36	9.17337e-10	9.43324e-09	1.57126
AXL-ITGA1	9.36641e-10	9.60453e-09	1.25339
CD36-SIGLEC8	9.47233e-10	9.68579e-09	1.62671
CEACAM8-TENM2	1.00619e-09	1.02598e-08	1.82661
CD36-TMEM204	1.00989e-09	1.02687e-08	1.70289
CD36-PLAU	1.03249e-09	1.04691e-08	1.69658
DSC1-NECTIN1	1.07061e-09	1.08254e-08	1.65573
CD36-PLAUR	1.07474e-09	1.0837e-08	1.51997
ITGAM-TIMP2	1.08853e-09	1.09456e-08	1.07823
CDH3-ITGA1	1.15826e-09	1.16146e-08	0.688546
ICAM3-ITGA1	1.19464e-09	1.19464e-08	1.25449
ITGAL-TENM2	1.21662e-09	1.20995e-08	1.29254
CCR2-ITGA1	1.21662e-09	1.20995e-08	1.27529
DSC1-NES	1.32714e-09	1.31627e-08	1.34813
CD36-MMP9	1.39531e-09	1.3801e-08	1.39099
DSC3-ITGA1	1.42821e-09	1.40881e-08	1.59241
CD36-PTPRJ	1.51438e-09	1.48976e-08	1.6464
CD22-DSC1	1.55925e-09	1.52975e-08	0.569119
SIGLEC10-TENM2	1.76262e-09	1.72461e-08	1.25656
DSC1-VCAM1	1.78206e-09	1.73895e-08	1.15044
DSC1-FOLH1	1.7922e-09	1.74415e-08	1.72325
CD36-TENM1	1.80276e-09	1.74973e-08	1.709
CLDN12-TENM2	1.86861e-09	1.80882e-08	1.5354
DSC1-ESAM	1.99204e-09	1.92317e-08	1.90543
CD36-DSCAM	2.02722e-09	1.95194e-08	0.970138
CLDN19-ITGA1	2.14045e-09	2.05551e-08	0.807734
DSC1-KIT	2.15811e-09	2.067e-08	1.27214
CD36-CLDN10	2.30564e-09	2.2025e-08	1.47025
ABCG2-ITGA1	2.32533e-09	2.21547e-08	1.22459
ITGA1-HAVCR2	2.34016e-09	2.22376e-08	1.33674
NT5E-TIMP2	2.37245e-09	2.24856e-08	1.4979
ITGA1-SIGLEC8	2.46921e-09	2.33417e-08	1.32925
CDH6-ITGA1	2.4775e-09	2.33593e-08	0.964072
CLDN17-DSC1	2.73533e-09	2.57234e-08	0.845207
CD36-LYN	2.95324e-09	2.7701e-08	1.51957
BOC-CD36	3.15526e-09	2.95196e-08	1.39134
DSC1-HLA-A	3.45847e-09	3.22732e-08	1.62889
ITGA1-MMP9	3.48e-09	3.23079e-08	1.19403
ITGB3-TENM2	3.47307e-09	3.23079e-08	1.20161
PCDH1-TENM2	3.6286e-09	3.36016e-08	1.49953
DSC1-TACSTD2	3.69248e-09	3.41061e-08	1.50738
DSC1-ITGAL	3.74971e-09	3.45469e-08	1.35161
ALDH1A1-CD36	3.79332e-09	3.48602e-08	1.59118
HEPACAM-ITGA1	4.05942e-09	3.72114e-08	0.838527
HLA-DRA-ITGA1	4.43893e-09	4.05877e-08	1.36667
CADM4-DSC1	4.47724e-09	4.08351e-08	1.33457
DSC1-MUC4	4.66391e-09	4.24311e-08	1.62523
CD36-SIGLEC1	4.73663e-09	4.29849e-08	0.729114
CD36-ITGB2	5.01648e-09	4.5411e-08	1.07608
ITGA1-PLXNB1	5.05267e-09	4.55117e-08	1.11497
CD36-ITGA9	5.04043e-09	4.55117e-08	1.51693
CD22-ITGA1	5.31782e-09	4.77814e-08	0.974679
CD36-LGR5	5.33809e-09	4.78451e-08	1.98296
CD20-ITGA1	5.42812e-09	4.85322e-08	0.868081
DSC2-TIMP2	5.85204e-09	5.21939e-08	1.18186
NECTIN1-TENM2	6.19055e-09	5.50777e-08	1.65932
CDH13-LAG3	6.28232e-09	5.57575e-08	1.2984
ITGA5-TENM2	6.40547e-09	5.67119e-08	1.13256
ITGA1-SIGLEC7	6.87016e-09	6.0678e-08	1.21197
SIGLEC6-TENM2	7.07678e-09	6.23512e-08	1.39125
TENM2-VCAM1	7.42417e-09	6.52536e-08	1.13927
TIMP2-ULBP1	7.55386e-09	6.61858e-08	1.16886
NES-TENM2	7.56669e-09	6.61858e-08	0.889567
ICAM1-TENM2	8.07465e-09	7.04591e-08	1.36364
CD36-MICB	9.54001e-09	8.30461e-08	1.34091
CLDN12-DSC1	1.09386e-08	9.49932e-08	1.59081
JAML-TIMP2	1.10033e-08	9.53268e-08	1.06723
CD36-MICA	1.16272e-08	1.00493e-07	1.17263
FN1-TIMP2	1.16944e-08	1.00833e-07	1.2634
CXCL8-ITGA1	1.19156e-08	1.02255e-07	0.834654
PCDHA1-TENM2	1.19087e-08	1.02255e-07	1.52241
ITGA1-PTPRJ	1.23397e-08	1.05644e-07	1.01181
CCR2-CD36	1.2465e-08	1.06466e-07	1.44068
CEACAM8-DSC1	1.31623e-08	1.12158e-07	1.18331
BCAM-TENM2	1.36558e-08	1.1609e-07	1.68611
PCDH17-TIMP2	1.42579e-08	1.20925e-07	1.37602
CDHR5-ITGA1	1.44716e-08	1.22167e-07	1.22866
JAML-TENM2	1.44658e-08	1.22167e-07	1.02671
EPHA2-TENM2	1.51243e-08	1.27381e-07	1.25512
ITGB7-TENM2	1.51739e-08	1.27503e-07	0.799753
ITGA1-ITGA4	1.54075e-08	1.29166e-07	1.04771
GPA33-ITGA1	1.79005e-08	1.49721e-07	1.4137
BCAM-DSC1	1.88009e-08	1.5661e-07	1.42806
CD36-CLEC5A	1.88105e-08	1.5661e-07	1.41302
CD36-ITGA4B7	1.90056e-08	1.57873e-07	1.39956
GPC1-ITGA1	2.00984e-08	1.66569e-07	0.807892
AMIGO1-CD36	2.06881e-08	1.71065e-07	1.0801
CD36-NECTIN1	2.20615e-08	1.82008e-07	1.39143
ITGA1-ITGA3	2.28984e-08	1.88483e-07	1.26961
CDH13-MUC1	2.4427e-08	2.00611e-07	1.17139
CADM4-TENM2	2.60083e-08	2.13115e-07	1.33285
ITGA1-ITGA11	2.84442e-08	2.3255e-07	0.64621
CD36-CEACAM4	2.90837e-08	2.37244e-07	1.2817
CLEC2A-ITGA1	3.02357e-08	2.45444e-07	0.923861
DSC1-SIGLEC6	3.03593e-08	2.45444e-07	0.936101
CD36-CDH12	3.03027e-08	2.45444e-07	1.38568
CDH13-ESAM	3.0286e-08	2.45444e-07	1.17698
DSC1-EPHA2	3.19979e-08	2.58116e-07	1.2729
CDH3-DSC1	3.45405e-08	2.78009e-07	1.12896
ESAM-MUC1	3.54774e-08	2.84918e-07	1.37839
ITGB5-TENM2	3.75523e-08	3.00916e-07	1.30375
DSC1-PDPN	3.80432e-08	3.04178e-07	1.23662
NT5E-TENM2	3.97638e-08	3.17236e-07	1.18324
CDH13-KIT	5.15207e-08	4.10132e-07	1.15616
ITGAV-ITGB3	5.38177e-08	4.2748e-07	-0.904616
FN1-ITGB4	5.48959e-08	4.35092e-07	0.957381
DSC1-ITGAV	5.66279e-08	4.47842e-07	0.739203
CD151-DSC1	5.85087e-08	4.6171e-07	1.11335
CD36-PLXNB1	6.21806e-08	4.89356e-07	1.20403
CD36-DSG3	6.22817e-08	4.89356e-07	1.41859
CDH13-ITGAM	6.51821e-08	5.11039e-07	0.978374
IL1RAPL1-ITGA1	6.55576e-08	5.12875e-07	1.40422
HLA-A-TENM2	6.61571e-08	5.16452e-07	1.56856
ITGB4-MUC1	6.69879e-08	5.20996e-07	1.00271
ITGAM-TENM2	6.71697e-08	5.20996e-07	0.847838
CD9-TENM2	6.70631e-08	5.20996e-07	1.42476
TENM2-TICAM2	8.36594e-08	6.47513e-07	1.13165
ABCG2-CD36	8.60002e-08	6.64214e-07	1.34447
NECTIN4-TENM2	8.88704e-08	6.84925e-07	1.4699
ICAM4-ITGA1	9.19515e-08	7.0717e-07	0.960508
NCAM1-TIMP2	9.50511e-08	7.29462e-07	0.925701
ITGA1-ITGAX	9.76065e-08	7.47493e-07	1.04037
DSC1-PLXNB1	1.00524e-07	7.68215e-07	1.58526
ITGA1-MICB	1.05077e-07	8.01323e-07	0.726597
DSC1-EFNB2	1.16072e-07	8.83317e-07	0.927785
CD36-MUC4	1.17478e-07	8.9032e-07	0.881587
DSC1-PCDH17	1.17483e-07	8.9032e-07	1.48176
SIGLEC9-TENM2	1.2056e-07	9.11736e-07	1.06628
ITGA1-NFASC	1.24516e-07	9.39692e-07	0.653384
CDH13-L1CAM	1.33806e-07	1.00771e-06	0.918215
ITGAL-TIMP2	1.43557e-07	1.07891e-06	1.11155
CDH11-DSC1	1.45469e-07	1.09102e-06	1.37063
CDH4-MUC1	1.60694e-07	1.20272e-06	1.0357
DSC1-ITGB4	1.77868e-07	1.32835e-06	1.35485
DSC1-MMP9	1.78211e-07	1.32835e-06	1.15373
CD9-DSC1	1.7931e-07	1.3338e-06	1.11719
CDCP1-ITGA1	1.82302e-07	1.35328e-06	1.00417
TENM2-ULBP1	1.87489e-07	1.38895e-06	1.41188
ITGB2-TENM2	1.91536e-07	1.41604e-06	1.20064
SIGLEC11-TIMP2	1.93081e-07	1.42456e-06	0.446327
CDH1-EPCAM	2.11467e-07	1.55705e-06	-0.84505
CDH1-ITGAV	2.14626e-07	1.57711e-06	-0.940029
ITGAV-TENM2	2.26905e-07	1.66397e-06	0.531581
ITGAM-ITGB3	2.31978e-07	1.69774e-06	-1.16976
DSC1-PAR2	2.54792e-07	1.86096e-06	1.09556
ITGA1-TPBG	2.70768e-07	1.97367e-06	0.897367
ITGA6-TENM2	2.71698e-07	1.97648e-06	1.10797
DSC1-SIGLEC11	3.00963e-07	2.18499e-06	1.62033
CDH13-TIMP2	3.02937e-07	2.19493e-06	1.0825
SELL-TIMP2	3.105e-07	2.24525e-06	0.960221
LAG3-TIMP2	3.18895e-07	2.30137e-06	1.10067
CD274-TIMP2	3.25725e-07	2.346e-06	1.04784
CEACAM5-TIMP2	3.41216e-07	2.4527e-06	0.868683
FN1-MUC1	3.48723e-07	2.50171e-06	0.955717
ITGA1-TMEM204	3.51062e-07	2.51352e-06	0.975347
CD36-PECAM1	3.64174e-07	2.60227e-06	0.786252
CCR6-DSC1	3.76835e-07	2.68745e-06	0.976528
DSC1-ITGA8	3.79902e-07	2.70401e-06	1.2727
ICAM2-ITGA1	3.89358e-07	2.76589e-06	0.744238
CDH13-VCAM1	4.01927e-07	2.8496e-06	1.06917
CLDN11-DSC1	4.15086e-07	2.93716e-06	0.655259
ITGA6-TIMP2	4.23709e-07	2.99234e-06	0.536237
CCR6-CD36	4.27848e-07	3.0157e-06	0.941359
CD36-HAVCR2	4.47483e-07	3.13806e-06	1.13957
LAG3-MUC1	4.47801e-07	3.13806e-06	1.08096
CDH15-DSC1	4.47029e-07	3.13806e-06	0.0772304
CDH3-TENM2	4.98411e-07	3.486e-06	0.897946
CD33-DSC1	5.01159e-07	3.49848e-06	1.05522
CDH11-TIMP2	5.0901e-07	3.54646e-06	0.770213
ITGA1-JAM3	5.34851e-07	3.71936e-06	0.795379
ITGA2-MUC1	5.46121e-07	3.79048e-06	0.802267
SIGLEC6-TIMP2	5.61101e-07	3.88702e-06	0.958818
ITGA1-ITGA9	5.71704e-07	3.95293e-06	0.99786
CSPG4-ITGA1	5.89471e-07	4.06802e-06	0.594286
MUC1-SIGLEC9	6.00804e-07	4.13836e-06	0.692482
ITGB4-TIMP2	6.26471e-07	4.30699e-06	0.568214
CD36-NLGN1	6.28301e-07	4.3114e-06	1.07916
ADAM10-ITGA1	6.45757e-07	4.42283e-06	0.8585
ADIPOQ-CDH1	6.94361e-07	4.74676e-06	-0.857557
CD81-DSC1	6.99674e-07	4.77087e-06	1.05244
CCR6-TENM2	7.00516e-07	4.77087e-06	1.08511
ADIPOQ-TIMP2	8.4773e-07	5.76266e-06	1.1506
CLDN3-DSC1	8.54919e-07	5.80067e-06	1.41817
DSC1-ULBP2	9.1833e-07	6.21929e-06	0.780464
CDH13-DSC2	9.2564e-07	6.25712e-06	1.04904
ITGA1-PROM1	9.44796e-07	6.37474e-06	1.01826
NCAM1-TENM2	9.51654e-07	6.4091e-06	1.03778
CD36-LGALS9	9.66043e-07	6.49396e-06	0.182002
MCAM-TENM2	9.81497e-07	6.58564e-06	1.41944
CEACAM1-DSC1	9.89687e-07	6.62835e-06	1.0575
CLDN4-ESAM	1.02698e-06	6.86548e-06	0.710992
MUC1-PCDH1	1.085e-06	7.23999e-06	0.685055
CADM3-DSC1	1.29765e-06	8.64307e-06	0.391397
CLDN3-TIMP2	1.34969e-06	8.97319e-06	1.04508
CDH13-NES	1.38593e-06	9.1973e-06	0.986195
DSC1-TICAM2	1.4122e-06	9.35453e-06	1.03468
CEACAM6-TENM2	1.43412e-06	9.48242e-06	0.864277
DSC1-PCDH8	1.48139e-06	9.77719e-06	0.594865
CD26-TENM2	1.52945e-06	1.00761e-05	1.01389
CD36-CDHR5	1.53273e-06	1.00793e-05	1.75826
CD81-TENM2	1.55317e-06	1.01953e-05	1.03425
ESAM-PCDH17	1.63983e-06	1.07447e-05	0.749557
CDH3-TIMP2	1.65837e-06	1.08467e-05	0.946149
CDH13-JAML	1.81653e-06	1.18597e-05	1.02238
DSC1-ITGB1	1.95588e-06	1.27466e-05	0.644187
DSC2-ESAM	2.04798e-06	1.33229e-05	-0.116175
LAG3-SIGLEC11	2.06578e-06	1.34147e-05	1.062
CDH1-L1CAM	2.12185e-06	1.37542e-05	-0.575873
EMCN-LAG3	2.13154e-06	1.37923e-05	0.911542
CDH1-ITGB2	2.1429e-06	1.38411e-05	-0.953844
DSC1-ITGB2	2.1469e-06	1.38423e-05	0.807648
DSC2-ITGB3	2.16539e-06	1.39368e-05	0.836537
CEACAM5-TENM2	2.24994e-06	1.44553e-05	0.856101
PCDH1-TIMP2	2.43428e-06	1.56121e-05	-0.772196
DSC1-ULBP1	2.53864e-06	1.62527e-05	1.03076
TACSTD2-TIMP2	2.61918e-06	1.67387e-05	0.994053
DSC1-ITGA2	2.8351e-06	1.80868e-05	0.898504
TIMP2-VCAM1	3.04323e-06	1.93806e-05	0.969472
DSC1-ERBB2	3.1434e-06	1.99835e-05	1.025
CDH5-DSC1	3.20644e-06	2.03486e-05	1.07133
DSG1-MUC1	3.22706e-06	2.04437e-05	0.572217
CPM-DSC1	3.49841e-06	2.21241e-05	0.916081
EPHA2-MUC1	3.52149e-06	2.22313e-05	0.772981
ITGB2-SIGLEC6	3.71366e-06	2.34038e-05	-1.04842
DSC1-JAML	4.03361e-06	2.53761e-05	0.386925
DSC1-DSC2	4.17321e-06	2.62089e-05	1.14437
PDCD1-TIMP2	4.2371e-06	2.65642e-05	0.322169
DSC1-PCDH1	4.30206e-06	2.69249e-05	1.19306
ESAM-ITGAL	4.38353e-06	2.73406e-05	0.366396
CDH13-SIGLEC11	4.37938e-06	2.73406e-05	1.2209
ESAM-JAML	4.66682e-06	2.90575e-05	0.598812
CEACAM3-TENM2	4.68224e-06	2.91037e-05	0.304291
CDH13-SELE	4.72285e-06	2.93059e-05	1.10414
MUC1-ULBP3	4.74629e-06	2.94011e-05	1.31061
ADGRG1-CD36	5.06026e-06	3.12926e-05	0.67505
ITGA5-TIMP2	5.09721e-06	3.14674e-05	0.427147
DSC1-ITGA5	5.19125e-06	3.19936e-05	0.743866
CDH1-DSC1	5.22265e-06	3.21326e-05	0.71787
TICAM2-TIMP2	5.47937e-06	3.3655e-05	0.327239
MUC1-PDCD1	5.61444e-06	3.44264e-05	0.517431
DSC1-SIGLEC10	5.79029e-06	3.53851e-05	0.625082
CDH15-TENM2	5.78886e-06	3.53851e-05	0.633409
JAML-MUC1	5.85676e-06	3.57312e-05	0.69903
CD27-ITGA1	5.89626e-06	3.59118e-05	0.58121
ITGB1-TENM2	6.11145e-06	3.71601e-05	0.965336
ITGA4B7-TACSTD2	6.21164e-06	3.76432e-05	-0.666346
LAG3-VCAM1	6.21026e-06	3.76432e-05	0.996881
DSC1-ITGA6	6.29789e-06	3.81023e-05	0.60971
ESAM-LAG3	6.89814e-06	4.16643e-05	0.86767
ITGB5-TIMP2	7.66908e-06	4.62438e-05	0.690135
DSC1-NCAM1	7.70201e-06	4.63653e-05	0.610904
CDH13-CLDN4	8.14499e-06	4.89509e-05	1.03507
CLDN3-MUC1	8.62546e-06	5.17528e-05	0.560384
CEACAM6-DSC1	8.66346e-06	5.1895e-05	0.952154
CCR6-MUC1	8.99205e-06	5.37746e-05	0.770411
MUC1-SIGLEC11	9.29895e-06	5.55184e-05	1.10999
CDH13-NT5E	9.35034e-06	5.57336e-05	0.631477
CDH1-SIGLEC6	9.36964e-06	5.57571e-05	-1.11289
CDH4-DSC1	9.42374e-06	5.59872e-05	0.635731
ITGB2-ITGB3	9.88008e-06	5.86024e-05	-0.96885
CEACAM5-DSC1	1.02316e-05	6.05884e-05	1.00784
KIT-TIMP2	1.04248e-05	6.16318e-05	0.777059
DSC1-LAMP1	1.0723e-05	6.3292e-05	0.664583
DSC1-SELL	1.10079e-05	6.48678e-05	0.662414
EPCAM-TIMP2	1.111e-05	6.53637e-05	0.675318
MUC1-TACSTD2	1.12755e-05	6.62296e-05	0.933911
CDH1-TIMP2	1.15846e-05	6.79357e-05	0.745713
CDH13-CDON	1.18224e-05	6.92184e-05	-0.058246
CD26-CDH1	1.24601e-05	7.28345e-05	-0.876031
CDON-MUC1	1.27955e-05	7.46749e-05	0.859947
CD36-GSN	1.31857e-05	7.67051e-05	0.54743
LAG3-SIGLEC6	1.31842e-05	7.67051e-05	0.916289
CDH13-SELL	1.33432e-05	7.74971e-05	1.3658
LAMP2-TENM2	1.34525e-05	7.80076e-05	1.03087
EPCAM-ITGA2	1.42352e-05	8.24146e-05	-0.744755
CD24-DSC1	1.45212e-05	8.39363e-05	0.92833
BOC-DSC1	1.47201e-05	8.49509e-05	0.680048
DSC1-ITGB6	1.48218e-05	8.54018e-05	0.64357
CD26-L1CAM	1.48475e-05	8.54141e-05	-0.786649
ITGB3-PECAM1	1.5723e-05	9.02438e-05	-1.85498
CXADR-ESAM	1.57367e-05	9.02438e-05	0.937687
ITGA2-TIMP2	1.60183e-05	9.17138e-05	0.744811
ITGAM-ITGB2	1.61855e-05	9.25248e-05	-1.01835
EPCAM-ITGB2	1.62219e-05	9.25873e-05	-0.761809
ANXA1-ITGA1	1.71915e-05	9.79675e-05	0.430121
CEACAM3-DSC1	1.77729e-05	0.000101122	0.893144
CD9-CDH13	1.7827e-05	0.000101271	0.758774
L1CAM-MMP9	1.83429e-05	0.000103876	-0.967653
CDH13-TACSTD2	1.83393e-05	0.000103876	0.734593
CD9-MUC1	1.90509e-05	0.000107718	0.675315
ITGB1-TIMP2	1.96298e-05	0.000110819	0.776964
CLDN3-TENM2	2.24938e-05	0.00012679	0.977427
DSC1-NECTIN3	2.29458e-05	0.000129137	0.827915
ADIPOQ-MUC1	2.33948e-05	0.00013146	0.77641
FOLH1-TIMP2	2.42889e-05	0.000136273	1.06672
CD63-TIMP2	2.4367e-05	0.0001365	0.758898
ESAM-NT5E	2.48798e-05	0.000139158	0.424957
MUC4-TENM2	2.55165e-05	0.0001425	0.811698
CDH13-CLDN11	2.62805e-05	0.000146541	0.793277
ESAM-NCAM1	2.71851e-05	0.000151353	0.229877
ANXA1-TENM2	2.73908e-05	0.000152264	0.897351
CDH13-ITGB4	2.87636e-05	0.000159651	0.63545
CD24-ITGB4	3.03286e-05	0.000168081	0.19537
CDH13-CLMP	3.22661e-05	0.000178546	0.673397
CLSTN1-ITGA1	3.28555e-05	0.00018153	-0.0720259
CDH4-TIMP2	3.39854e-05	0.000187488	0.12006
MUC1-NECTIN1	3.51037e-05	0.000193363	0.797657
CDH13-ITGB1	4.09577e-05	0.000225267	0.726047
DSC1-ITGB3	4.10544e-05	0.000225458	0.479027
DSC1-MCAM	4.16608e-05	0.000228442	0.998345
FN1-KIT	4.17376e-05	0.000228518	0.536851
CDH13-LAMP2	4.45705e-05	0.000243661	0.737612
DSC1-ITGB7	4.47879e-05	0.000244481	0.59599
CDH13-FN1	4.55284e-05	0.00024815	0.760327
CDH4-TENM2	4.98066e-05	0.000271061	0.717122
MUC1-VCAM1	5.07559e-05	0.000275814	0.548
FN1-ITGA6	5.2275e-05	0.000283644	0.633062
MMP9-MUC1	5.57705e-05	0.00030216	0.338035
CXCL16-ITGA1	5.90209e-05	0.000319293	0.655766
CDH13-CLDN12	6.03641e-05	0.000326074	0.831145
CD274-DSC1	6.05014e-05	0.00032633	0.510442
CDH11-CDH13	6.25522e-05	0.000336891	0.437884
EPCAM-MUC1	6.3829e-05	0.000343258	0.428858
CADM4-TIMP2	6.48743e-05	0.000348364	0.413249
ITGA2-ITGB3	6.55561e-05	0.000351505	-1.03636
ITGA5-KIT	6.57448e-05	0.000351997	0.407341
ANXA1-CD26	6.81848e-05	0.000364522	-1.37552
ITGAV-TIMP2	6.84659e-05	0.000365487	0.638251
CDH13-ULBP1	7.20685e-05	0.000384154	0.635419
ITGB6-TENM2	7.72405e-05	0.000411119	0.611883
CDH13-ITGB6	7.75927e-05	0.000412389	0.989265
BOC-CDH13	7.93628e-05	0.00042118	1.0383
CDH13-ITGB5	8.3342e-05	0.000441652	0.874278
ESAM-FOLH1	8.96379e-05	0.000474323	0.650999
CDH6-MUC1	9.23712e-05	0.000488075	0.459152
ICAM1-TIMP2	9.9002e-05	0.000522227	0.610708
CDH13-EFNB2	9.91224e-05	0.000522227	0.681329
CLEC1B-DSC1	0.000108473	0.000570663	0.602876
ICAM1-MUC1	0.000109232	0.000573822	0.0972106
ESAM-FN1	0.0001108	0.000581219	0.783517
CLDN6-DSC1	0.000112053	0.000586945	0.526176
ITGB6-MUC1	0.000114899	0.000600985	0.381525
EMCN-VCAM1	0.000121134	0.000632684	0.446147
CD274-TENM2	0.00012341	0.000643648	0.780377
ITGA6-NT5E	0.000127826	0.000665724	0.479369
DSC1-NT5E	0.000128282	0.000667141	0.726213
ESAM-SIGLEC11	0.000129699	0.000673543	0.422979
DSC1-DSG4	0.000130673	0.000677632	0.774793
SIGLEC9-TIMP2	0.000140301	0.000726522	0.79624
CEACAM7-DSC1	0.000140565	0.000726851	0.563544
CEACAM8-VCAM1	0.0001439	0.00074304	0.388612
CDH13-CEACAM8	0.000144892	0.000747099	1.11194
DSC1-ICAM1	0.000145271	0.000747989	0.583446
ESAM-NECTIN3	0.000161884	0.000832347	0.342428
CEACAM6-TIMP2	0.000162218	0.000832889	-0.170989
CDH13-ITGA2	0.000167194	0.000856015	0.764384
CDH13-NCAM1	0.000167014	0.000856015	0.711983
CD63-DSC1	0.000172325	0.00088104	0.244797
MCAM-TIMP2	0.000176525	0.000901245	0.601028
L1CAM-PECAM1	0.000177578	0.00090535	-0.856168
CDH13-PCDH17	0.000181758	0.000925358	0.638185
EFNB2-LAG3	0.000182465	0.000927657	0.663674
ITGB1-ITGB2	0.000194154	0.000985704	-1.09974
CDH13-CLDN6	0.000205626	0.00104249	0.479858
DSC1-SIGLEC9	0.000207255	0.00104928	0.736283
ITGB2-TIMP2	0.000208901	0.00105614	0.566552
ESAM-NES	0.000211222	0.00106639	-0.321538
DSG4-SIGLEC11	0.000215743	0.0010877	0.139709
HLA-A-MUC1	0.000217671	0.0010959	0.605202
CDH13-Thy1	0.000229508	0.0011539	0.595932
ADIPOQ-ITGB2	0.000243634	0.00122283	-0.831724
LAG3-NT5E	0.000243892	0.00122283	0.177663
MUC1-PAR2	0.000251612	0.0012598	0.747889
EPHA2-TIMP2	0.00025435	0.00127175	0.543253
ITGB3-L1CAM	0.000271921	0.00135773	-0.666713
MUC1-SIGLEC10	0.000280768	0.00139998	0.497294
ANXA1-CD36	0.00028742	0.00143118	0.841825
ITGAV-ITGB2	0.000288371	0.00143395	-0.751682
CDH13-NECTIN3	0.000291623	0.00144814	0.714306
CD26-ITGAV	0.000296474	0.00146754	-0.600461
MMP9-TENM2	0.000296743	0.00146754	0.716871
CPM-FOLH1	0.000295967	0.00146754	0.223027
L1CAM-PDCD1	0.000329193	0.00162581	-0.665359
ADIPOQ-ANXA1	0.000341926	0.0016864	-1.46761
MUC1-NECTIN4	0.000347239	0.00171028	0.385369
ANXA1-CDH1	0.000348435	0.00171385	-0.420636
CDH13-CPM	0.000348984	0.00171422	0.456842
CDH13-PCDH19	0.000350722	0.00172043	0.378901
CDH13-MCAM	0.000376442	0.00184265	-0.049266
ITGAV-PECAM1	0.000377057	0.00184265	-0.946242
CEACAM6-ESAM	0.00037716	0.00184265	0.554393
ESAM-VCAM1	0.000393032	0.00191762	0.27338
CDH13-CDH15	0.000403073	0.00196397	0.510246
GSN-ITGB2	0.00040929	0.00199158	-1.64999
CDH11-MUC1	0.000414852	0.00201595	-1.08766
CD26-CDH13	0.000427309	0.00207371	0.631962
ITGAV-NTRK3	0.000436967	0.00211774	0.284048
EFNB2-MUC1	0.00043878	0.00212369	0.646327
PECAM1-TIMP2	0.00044523	0.00215204	0.701514
ITGAV-MUC1	0.000468661	0.00226229	0.441671
DSG1-DSG2	0.000495725	0.00238975	-0.723603
ANXA1-ITGAV	0.000497498	0.00239432	-0.996613
ITGB7-MUC1	0.000497992	0.00239432	0.172553
LAG3-MCAM	0.000509534	0.00244657	0.426149
CDH1-CDH11	0.000516911	0.00247872	-0.862295
CDH13-CEACAM7	0.000519361	0.00248718	0.759193
CDH13-CEACAM6	0.000540322	0.00258415	0.51312
ESAM-PAR2	0.000549028	0.00262233	0.174322
MCAM-MUC1	0.000562977	0.00268542	0.344957
ITGB3-SELL	0.000584059	0.00278233	-0.910656
DSC1-DSCAM	0.000590085	0.00280735	-0.0225109
CADM3-PDCD1	0.000606714	0.00288269	-0.953516
CEACAM7-MUC1	0.000608681	0.00288825	0.550307
CADM3-TIMP2	0.000624797	0.00296085	0.180993
CEACAM3-SIGLEC10	0.000626851	0.00296671	0.458011
CEACAM3-L1CAM	0.000641493	0.00303206	-0.658183
CDH3-ESAM	0.000668857	0.00315728	0.487932
FN1-TACSTD2	0.000671453	0.00316542	0.397438
CD274-MUC1	0.000681578	0.00320899	0.243111
CDH13-LGR5	0.00068891	0.00323931	0.209426
EPCAM-ITGAM	0.000704634	0.00330896	-0.596989
CDH1-MUC1	0.000717673	0.00336583	0.376273
MUC1-NCAM1	0.000743091	0.00348054	0.427146
CD63-MUC1	0.000754491	0.00352938	0.511914
CLDN17-MUC1	0.000758425	0.00354322	0.553472
ERBB2-FN1	0.0007608	0.00354975	0.367472
ITGAL-MUC1	0.000764432	0.00356211	0.434506
ITGB6-TIMP2	0.000780755	0.00363352	0.540094
ITGB2-L1CAM	0.000844626	0.00392573	-0.602559
F11R-SELL	0.000854798	0.00396792	-0.0945872
CEACAM7-ESAM	0.000858811	0.00398146	0.27465
BCAM-LAG3	0.000873245	0.00404321	0.408638
CD33-ITGAL	0.000895126	0.00413925	0.241784
ITGB1-MUC1	0.000909071	0.00419838	-0.329698
CD24-VCAM1	0.000917747	0.00423306	0.111573
SIGLEC10-TIMP2	0.000925943	0.00426545	0.434235
ITGA2-L1CAM	0.000967464	0.00445107	-0.54008
MUC1-SIGLEC6	0.000973831	0.00447469	0.381333
GSN-ITGA2	0.00098425	0.00451685	-1.71305
ADIPOQ-ITGAV	0.0009881	0.00452879	-0.428307
CDH13-ICAM1	0.00101098	0.00462781	0.479762
CDH1-CDH13	0.00104151	0.00476158	0.720562
CDH15-L1CAM	0.00106771	0.00487519	-0.643652
CDH13-CDH3	0.00109494	0.00499328	0.4049
CLEC1B-MUC1	0.00110097	0.00501444	-0.0552952
ADIPOQ-CDH13	0.0011041	0.00502242	0.514986
L1CAM-LGALS9	0.00111542	0.00506757	-1.20364
CLDN4-ITGB4	0.00114531	0.00519684	0.170679
L1CAM-NECTIN3	0.00116636	0.00528575	-0.80855
CD274-CDH13	0.00118627	0.00536927	0.450464
ICAM1-L1CAM	0.00118985	0.00537877	-0.468881
KIT-TACSTD2	0.00120308	0.00543182	0.00505107
BCAM-CDH13	0.00121237	0.00546018	0.329243
CDH13-MUC16	0.00121212	0.00546018	0.482864
CDH1-TACSTD2	0.00121748	0.00547641	-0.713943
CD26-NCAM1	0.00126724	0.00569315	-1.08875
ITGA2-ITGAV	0.00127278	0.00571098	-0.637552
MUC1-ULBP1	0.00128646	0.00576525	0.343082
DSC2-FN1	0.00129679	0.00580436	0.319022
LAG3-NECTIN4	0.00132622	0.00592879	0.368015
CD26-ITGB3	0.0013316	0.00594554	-0.84406
CLDN6-ITGB4	0.00133552	0.0059557	0.414909
DSG1-FN1	0.00134858	0.00600657	0.311329
CDH13-ITGAV	0.00139198	0.00619228	0.564952
ITGAM-MUC16	0.00143181	0.00636166	0.0224473
CEACAM6-EPCAM	0.00145139	0.00644075	-1.0061
L1CAM-PROM1	0.0014538	0.00644359	0.212764
EPCAM-L1CAM	0.00148479	0.00657293	-0.448919
BOC-ITGA6	0.00149728	0.00662013	-0.25473
ITGAL-ITGAV	0.00150782	0.00665863	-0.784332
CDH13-CDH6	0.00153312	0.00676211	0.790851
KIT-LAG3	0.00157744	0.00694915	0.834688
CCR6-TACSTD2	0.00159853	0.00703353	0.135259
HEPACAM-VCAM1	0.00162082	0.00712299	0.221326
CD151-CDH13	0.00163112	0.00715958	0.413067
CD26-SIGLEC6	0.00164028	0.00719109	-0.870868
FN1-PCDHA1	0.00167419	0.00733091	0.220521
CDH4-LAG3	0.00169382	0.00740791	0.598867
ITGA6-LAG3	0.00172598	0.00753949	0.350897
CLDN4-LAG3	0.00173313	0.00756162	0.399216
ITGA5-MUC1	0.00174282	0.00759475	0.222779
DSG4-ESAM	0.00178553	0.00777156	0.218102
EPCAM-ULBP1	0.00179799	0.00781642	-0.973303
CDH13-EPHA2	0.00182048	0.0079047	0.222897
CD151-L1CAM	0.00183898	0.00797552	-0.947236
CDH13-SIGLEC9	0.00189928	0.0082272	0.424366
CEACAM5-L1CAM	0.00191563	0.00828813	-0.555939
ESAM-KIT	0.001936	0.0083663	0.238213
CLDN4-TACSTD2	0.00194664	0.00839227	0.125941
CLDN6-ESAM	0.00194542	0.00839227	0.0845521
ESAM-TACSTD2	0.00195944	0.00843743	0.305214
LAG3-PAR2	0.00196992	0.00847254	0.751061
ITGA6-MUC1	0.00197305	0.00847593	-0.066222
DSC1-PECAM1	0.00201433	0.00864305	0.542166
MUC16-VCAM1	0.00201863	0.00865129	0.218233
FOLH1-JAML	0.00205148	0.00878171	-1.48475
PECAM1-TENM2	0.00211716	0.00905217	0.413339
ITGB2-SIGLEC9	0.00212969	0.00906306	-1.26641
DSC1-SELE	0.00212438	0.00906306	0.055096
DSC2-ITGA2	0.00212807	0.00906306	-0.121233
ITGAM-TENM4	0.00212817	0.00906306	0.226054
CEACAM7-TENM2	0.00216344	0.00919587	0.378654
CD9-TIMP2	0.00223166	0.00946788	0.308691
CEACAM3-ESAM	0.00223265	0.00946788	-0.046689
GSN-ITGAV	0.0022369	0.00947486	-1.07738
CDH13-EPCAM	0.00227863	0.00964036	0.40451
ITGB2-SELL	0.00228262	0.009646	-0.986307
FOLH1-MUC1	0.00228653	0.0096513	0.0448132
CD26-EPCAM	0.00229953	0.0096949	-0.559301
ITGAM-TACSTD2	0.00232838	0.00980511	-0.671896
CDH13-CEACAM3	0.00234849	0.00987833	0.658783
MUC1-NES	0.00235334	0.00988729	0.433349
ADIPOQ-CD26	0.00236058	0.00990625	-0.793487
CEACAM8-LAG3	0.00238636	0.0100009	0.991776
F11R-ITGAM	0.00238864	0.0100009	0.257044
CLDN3-EPCAM	0.00251483	0.0105171	-0.805542
CDH1-ITGA2	0.00252693	0.0105555	-0.829247
ITGA2B-ITGAM	0.0025303	0.0105575	-0.57756
ITGAM-SELL	0.00257656	0.010736	-0.724846
LAG3-PCDH1	0.00257902	0.010736	0.518182
MMP9-TIMP2	0.00259952	0.0107986	0.415912
CDH11-ESAM	0.0026	0.0107986	0.505501
ITGAV-ITGB1	0.00261682	0.0108437	-0.766961
CD81-CDH13	0.00261627	0.0108437	0.544218
LAMP1-VCAM1	0.00265334	0.0109825	0.0770412
DSG1-ESAM	0.00266224	0.0109947	0.117305
FN1-PCDH17	0.00266234	0.0109947	0.20359
ITGA2-ITGB1	0.00270169	0.0111445	-1.29432
CEACAM6-FN1	0.00273336	0.0112623	0.416676
MCAM-SIGLEC9	0.00274768	0.0113085	-1.64425
CD24-TACSTD2	0.00280428	0.0115284	0.174692
EPHA2-ESAM	0.00281786	0.0115711	0.275905
CEACAM8-ITGA2	0.00283882	0.011644	0.147642
DSC1-PDCD1	0.00290296	0.0118802	0.243626
FN1-ITGB5	0.00290147	0.0118802	0.0730244
BOC-ITGB4	0.00290906	0.0118918	0.23946
EPCAM-SIGLEC6	0.00295948	0.0120814	-0.77906
ITGB4-LAG3	0.00296211	0.0120814	0.556421
FN1-NES	0.00296784	0.0120912	-0.0741173
TACSTD2-TICAM2	0.00298712	0.0121561	0.148709
MMP9-TACSTD2	0.00300762	0.0122258	-1.47268
CD81-MUC1	0.00304931	0.0123814	0.0596632
ITGB4-KIT	0.0030766	0.0124783	0.235139
CLDN11-ESAM	0.00313792	0.0127128	0.0903161
ITGA2-LAG3	0.00320034	0.0129512	0.700465
CDH1-ITGB3	0.00321659	0.0130025	-0.769969
JAM3-VCAM1	0.00322861	0.0130365	0.359684
JAML-L1CAM	0.0032448	0.0130874	-0.645423
L1CAM-MUC4	0.00325494	0.0131137	-0.81081
CLDN6-MUC1	0.00328217	0.0132087	0.161531
CDH1-MMP9	0.00329268	0.0132217	-1.41566
MUC1-TICAM2	0.00329057	0.0132217	0.447233
GSN-ITGA1	0.0032986	0.0132308	0.0351206
LAG3-TICAM2	0.0033047	0.0132407	0.324812
L1CAM-TACSTD2	0.00331411	0.0132638	-0.538959
CEACAM3-MUC1	0.00335333	0.0134059	0.30152
IL6-VCAM1	0.00337556	0.0134799	-0.0186858
CD26-SIGLEC10	0.00339504	0.0135429	-0.989358
CD26-ITGAL	0.00341175	0.0135946	-0.648378
CDH13-PDPN	0.00351752	0.0140007	0.457914
CADM4-LAG3	0.00354643	0.0141003	0.24438
ITGB2-PECAM1	0.00360566	0.0143201	-1.10717
PDPN-SIGLEC10	0.00362971	0.0143998	0.147295
CD33-MCAM	0.00366885	0.0145392	0.204321
CD33-CDH13	0.0037113	0.0146914	0.437472
CD274-ITGB5	0.00373413	0.0147657	0.485384
ITGB5-LAG3	0.00376538	0.014873	0.224584
CCR6-FN1	0.00378568	0.014937	0.271167
CDH13-DSG4	0.00387484	0.0152722	0.132241
EPHA2-ITGB3	0.00398862	0.0157036	-1.18445
ANXA1-ITGAL	0.00401821	0.0158029	-1.24629
DSC1-ITGAM	0.0040704	0.0159909	0.320296
CLEC2A-EPCAM	0.004262	0.0167255	-1.00985
CDH1-PDCD1	0.00432323	0.0169474	-1.05716
CDH13-MUC19	0.00437965	0.0171501	0.235722
MUC4-VCAM1	0.00438954	0.0171703	0.122123
ITGAM-SIGLEC6	0.00441016	0.0172324	-0.749295
CPM-LAG3	0.00445137	0.0173747	0.455161
CEACAM6-SIGLEC9	0.00446318	0.0174021	-1.18306
GSN-L1CAM	0.00447839	0.0174427	-1.64637
ANXA1-ITGA2	0.00449465	0.0174872	-1.26554
CEACAM6-LAG3	0.00453985	0.0176442	0.505418
ITGAV-LAG3	0.00462561	0.0179583	0.179579
TENM4-VCAM1	0.00464771	0.0180248	0.317918
DSC2-TACSTD2	0.00465345	0.0180278	-0.053363
CEACAM3-ITGA6	0.00474395	0.0183588	-0.079388
ITGB4-JAML	0.00482634	0.0186577	-0.10236
CADM4-CDH13	0.00487378	0.0188211	0.198983
MADCAM1-SELL	0.00488327	0.0188377	0.180536
ITGA2-KIT	0.00494239	0.0190455	0.226133
CLDN11-SIGLEC10	0.00495316	0.0190668	-0.313692
ITGB3-MUC1	0.00499432	0.0192049	0.245858
ESAM-ITGA5	0.00502038	0.0192642	0.154062
ITGA5-LAG3	0.00501544	0.0192642	0.47762
LAG3-ULBP1	0.0052248	0.0200275	0.286446
EPCAM-NECTIN4	0.00523202	0.020034	-0.729039
CDH13-ITGA5	0.00523806	0.020036	0.584501
ADIPOQ-ITGB3	0.00525483	0.020079	-0.593079
CD24-FN1	0.00526037	0.020079	0.0247251
CEACAM8-ITGB2	0.005285	0.0201475	-2.662
DSG3-EPCAM	0.00528941	0.0201475	-0.00810763
ANXA1-TIMP2	0.00540322	0.0205594	0.5177
CD9-ITGAM	0.00541803	0.0205942	-1.35341
KIT-NECTIN4	0.00546915	0.0207667	-0.0284553
CADM4-MUC1	0.00554358	0.0210274	0.344491
CDH13-TICAM2	0.00561514	0.0212766	0.479908
EPCAM-PDCD1	0.00566429	0.0214404	-0.902856
EPCAM-NECTIN1	0.00569264	0.0215253	-1.32598
EPCAM-EPHA2	0.00573197	0.0216514	-0.936474
CADM3-KIT	0.00574638	0.0216833	-0.00605151
CDH13-FOLH1	0.00579287	0.0218361	0.358465
CLDN11-EPCAM	0.00585167	0.0220278	0.239624
CXADR-ITGB4	0.00585588	0.0220278	-0.189629
FN1-ICAM1	0.00586445	0.0220372	0.272423
ITGAV-KIT	0.00589116	0.022069	0.336468
CDH13-CDH4	0.00588745	0.022069	0.449809
ESAM-ITGB5	0.00588936	0.022069	0.114818
ITGA2-MCAM	0.00596534	0.0223233	-0.912132
LAG3-SIGLEC10	0.00597133	0.0223233	0.640298
ITGAV-MUC16	0.00603805	0.0225495	0.0142883
CDH13-ULBP3	0.00605642	0.0225948	0.454269
CDH1-MCAM	0.0060757	0.0226435	-0.931898
ICAM1-KIT	0.00614035	0.022861	-0.110711
CDH11-SIGLEC11	0.00616193	0.0229178	-0.158652
ITGAM-MUC1	0.00630702	0.0234335	0.229214
CDH1-ITGAL	0.00643077	0.0238688	-0.709428
CLEC1B-L1CAM	0.00645464	0.0239329	-0.518819
MUC19-VCAM1	0.00649525	0.0240589	0.214379
CLDN3-SIGLEC9	0.00652874	0.0241583	-2.01999
CDH5-VCAM1	0.00656582	0.0242708	0.455547
ADIPOQ-CD33	0.00667221	0.0246222	0.0798205
CD9-ESAM	0.00667445	0.0246222	0.187642
ITGA6-NES	0.00684937	0.0252419	-0.00288727
LAG3-NECTIN3	0.00686792	0.0252845	0.369906
CPM-FN1	0.0068767	0.0252912	0.220685
CLDN12-ITGB4	0.00692156	0.0254304	0.283128
CADM3-CEACAM6	0.00694321	0.0254842	-1.04362
L1CAM-TPBG	0.00697229	0.0255651	0.0751789
ITGB4-PCDH1	0.00707189	0.0259041	-0.0358333
GPC1-ITGB4	0.00707953	0.0259059	0.108237
ITGA11-L1CAM	0.00712289	0.0260384	0.296439
CDH15-MUC1	0.00715824	0.0261218	0.294427
CLDN6-TACSTD2	0.00716011	0.0261218	-0.250045
EPCAM-ITGAL	0.00724642	0.0264101	-0.620307
ERBB2-MUC1	0.00729168	0.0265484	0.0558043
CDON-ITGB4	0.0073112	0.0265929	-0.0798471
CDH1-SELL	0.00735514	0.0267259	-0.862273
CADM4-FN1	0.00738177	0.0267573	0.0403025
CD81-ESAM	0.00738589	0.0267573	0.0221996
DSCAM-ITGB4	0.00738175	0.0267573	0.318438
CDH13-ITGB3	0.00756671	0.027385	0.280108
NT5E-TACSTD2	0.00765403	0.0276735	0.265961
EPCAM-SELL	0.00769125	0.0277803	-0.628857
ADIPOQ-ITGAL	0.00774699	0.0279539	-0.670659
ITGB4-JAM3	0.00780274	0.028127	0.0482395
CDH4-SIGLEC11	0.00781269	0.028135	0.331554
ANXA1-DSC1	0.00783343	0.0281817	0.245866
ITGB4-ITGB6	0.00803653	0.0288838	0.0868245
ITGAV-SELL	0.00804583	0.0288886	-0.619998
FN1-LAG3	0.00807774	0.0289745	0.440577
ITGB4-ULBP3	0.00808586	0.028975	-0.157863
ITGAV-PCDH15	0.00815956	0.0292102	0.142203
CLDN3-ITGB4	0.00820837	0.029356	-0.152981
CEACAM7-FN1	0.00824806	0.0294689	0.297867
BOC-LAG3	0.00828128	0.0295586	0.547178
ICAM2-SELL	0.00829482	0.0295778	0.191226
CDH13-ITGB2	0.00831927	0.0296121	0.191674
CADM4-KIT	0.00832075	0.0296121	-0.157787
JAML-VCAM1	0.00837491	0.0297756	0.0665901
CDH13-CXADR	0.00847846	0.0301143	0.543514
DSG4-MUC1	0.00852937	0.0302655	0.30055
FN1-ITGB2	0.00864775	0.0306556	0.190059
MUC1-NT5E	0.00871508	0.0308641	-0.219083
ITGAL-L1CAM	0.00880343	0.0311466	-0.422248
ADIPOQ-VCAM1	0.00881258	0.0311487	0.410677
CD26-MUC1	0.0088652	0.0313042	0.0225885
ITGB7-MCAM	0.00891216	0.0314394	-1.10661
LAG3-NCAM1	0.00913461	0.0321929	0.138678
EPCAM-LAG3	0.00920566	0.0324118	0.604245
ITGA5-SELL	0.0092544	0.0325203	-0.717398
CDH13-DSCAM	0.00925238	0.0325203	0.163188
ADIPOQ-EMCN	0.0093422	0.0327971	0.47158
CD81-ULBP1	0.00963125	0.0337792	-0.17648
ADIPOQ-CLDN1	0.0097499	0.0341623	0.0139382
MUC1-PECAM1	0.0097771	0.0342246	0.339997
CDH13-CLEC2A	0.00985352	0.0344588	0.313071
ESAM-ITGB3	0.00998503	0.0348851	0.17504
CD33-ITGB4	0.0100169	0.0349629	-0.488028
ITGB2-TACSTD2	0.0100623	0.0350538	-0.791177
CDON-ESAM	0.0100554	0.0350538	-0.0316227
MUC1-PCDH17	0.010176	0.035416	0.343611
DSC1-ITGB5	0.0102384	0.0355989	0.171844
ITGAV-PCDHA1	0.010325	0.0358656	-0.0484508
CD26-DSG4	0.0103544	0.0359336	-0.987919
CDH13-SIGLEC6	0.0104094	0.0360898	0.224339
CD9-ITGB2	0.0104622	0.0362385	-1.10341
LAMP1-MUC1	0.0107169	0.0370853	-0.0933835
CLDN3-ITGA2	0.0107303	0.0370962	-1.07961
CADM4-ESAM	0.0108748	0.0375599	-0.385014
EPCAM-TACSTD2	0.0110033	0.0379676	-0.583666
CDH3-FN1	0.0110364	0.0380457	0.00706984
EPCAM-IL6	0.011132	0.038339	-0.138764
ANXA1-EPCAM	0.011179	0.0384644	-0.805789
PCDHGC3-VCAM1	0.0114044	0.0392027	-0.163225
CD63-LAG3	0.0114498	0.0393213	0.330588
FOLH1-LAG3	0.0117316	0.0402511	0.611807
ITGB4-VCAM1	0.0117945	0.0404288	0.109774
CDH13-NECTIN1	0.0118091	0.0404407	0.00054148
CLEC1B-SIGLEC10	0.0118527	0.0405518	0.442695
ITGB5-SIGLEC11	0.0118976	0.0406669	0.352988
CDH1-PCDH8	0.0119412	0.0407775	0.181886
ITGAV-MCAM	0.0119645	0.0408186	-0.589308
CEACAM5-SIGLEC9	0.01202	0.0409695	-1.07425
ITGAM-LAG3	0.0120379	0.040992	0.400485
ESAM-SELL	0.0120509	0.0409978	0.187086
ESAM-PCDH1	0.0121035	0.0411381	-0.676529
CDH1-ITGA5	0.0122	0.0414274	-0.729271
CD33-VCAM1	0.0122488	0.0415545	-0.423459
CADM4-TICAM2	0.0124278	0.0421221	0.0824212
CD9-ITGB3	0.0125194	0.042393	-0.93123
CD33-ITGA2	0.0125391	0.0424201	0.47741
EMCN-L1CAM	0.0127166	0.0429808	0.301062
PCDH17-TACSTD2	0.0128295	0.0433221	0.235586
EPCAM-ITGA9	0.0129884	0.0438177	-0.91854
ITGB1-NT5E	0.0130771	0.044076	-0.131191
CLDN4-MCAM	0.0132943	0.0447666	-0.232583
CADM3-ITGB3	0.0133139	0.0447909	-0.82706
CDH13-PDCD1	0.0134372	0.045164	0.419224
CDON-ITGAL	0.0134583	0.0451929	-0.0528554
LAG3-NES	0.013793	0.046274	0.446168
JAML-LAG3	0.013944	0.0467375	-0.169856
CADM4-ITGB2	0.0140281	0.0469761	-1.10934
ITGA6-ITGB2	0.0143112	0.0478799	-0.717047
CLDN17-ITGA2	0.0143334	0.0479101	0.0842406
ITGB2-SELE	0.0143508	0.0479239	-0.873378
ESAM-SELE	0.0144509	0.0482138	0.243134
ITGAV-SIGLEC9	0.0144753	0.0482509	-0.687578
ERBB2-SIGLEC6	0.0145939	0.0486017	-0.138577
ITGB2-MUC1	0.0146758	0.0488296	0.313037
CD9-CDH1	0.0149703	0.0497639	-0.889188
ADIPOQ-ITGAM	0.0149918	0.0497896	-0.56402
MUC1-SELE	0.0150396	0.0499027	0.1046
DEPCs: differentially expressed protein combinations; log2FC: log2(fold change).

## Sheet: Table S10
Supplementary Table S10. Results of ROC analysis of DEPCs (AUC > 0.800) for pan-cancer.
combination	AUC	95%CI	TPR	FPR	threshold
CD36-ITGA1	0.9709	0.948~0.994	0.96	0.06	2689.87
DSC1-ITGA1	0.92935	0.894~0.965	0.82	0.03	1131.4
ITGA1-TENM2	0.9264	0.89~0.963	0.87	0.1	811.041
ITGA1-MUC1	0.921	0.881~0.961	0.85	0.07	836.817
CDH13-ITGA1	0.9181	0.878~0.958	0.91	0.19	696.532
CD36-DSC1	0.9143	0.872~0.956	0.84	0.07	479.638
ITGA1-TIMP2	0.9036	0.861~0.947	0.87	0.16	471.913
CD36-EPCAM	0.90145	0.858~0.945	0.82	0.13	893.57
CD36-TENM2	0.8957	0.85~0.942	0.78	0.04	545.342
ESAM-ITGA1	0.8937	0.848~0.939	0.79	0.08	1013.54
ITGA1-L1CAM	0.8936	0.848~0.939	0.99	0.34	2766.01
CD36-VCAM1	0.8925	0.848~0.937	0.85	0.2	618.061
CD36-ITGAV	0.8866	0.839~0.934	0.75	0.08	1126.69
FN1-ITGA1	0.8811	0.833~0.929	0.87	0.2	676.37
CD36-TIMP2	0.8765	0.828~0.925	0.77	0.13	498.899
ADIPOQ-ITGA1	0.87595	0.826~0.926	0.92	0.27	1568.53
ITGA1-LAG3	0.87585	0.826~0.925	0.87	0.19	511.738
ITGA1-LAMP1	0.87125	0.82~0.922	0.86	0.22	238.224
EPHA2-ITGA1	0.87005	0.819~0.921	0.9	0.25	598.449
EPCAM-ITGA1	0.86815	0.819~0.917	0.73	0.11	1632.81
CD36-MUC1	0.867	0.815~0.919	0.79	0.11	419.295
CD274-ITGA1	0.86615	0.817~0.915	0.86	0.26	454.888
CD36-L1CAM	0.866	0.817~0.915	0.64	0.07	4314.05
ITGA1-TACSTD2	0.8659	0.815~0.917	0.84	0.2	1118.81
FOLH1-ITGA1	0.86325	0.809~0.918	0.85	0.18	790.388
CD36-ITGB5	0.86145	0.808~0.915	0.82	0.17	333.052
ITGA1-VCAM1	0.8602	0.808~0.913	0.79	0.18	1300.07
CD36-CDH13	0.8602	0.809~0.912	0.81	0.16	458.756
CD36-CD9	0.8591	0.807~0.912	0.77	0.16	380.115
ITGA1-ITGA2	0.8583	0.807~0.91	0.87	0.27	1026.48
ITGA1-SIGLEC6	0.8577	0.804~0.911	0.87	0.24	668.419
CD36-ERBB2	0.8571	0.806~0.908	0.8	0.21	182.783
DSC1-L1CAM	0.85605	0.803~0.909	0.74	0.15	911.166
CD36-ULBP1	0.8557	0.804~0.908	0.81	0.21	456.521
ITGA1-ITGB4	0.8556	0.804~0.908	0.63	0.06	1379.77
L1CAM-TENM2	0.85505	0.802~0.908	0.79	0.17	768.55
ITGA1-KIT	0.8547	0.801~0.909	0.82	0.18	618.399
CDH15-ITGA1	0.8544	0.8~0.909	0.81	0.18	391.99
ITGA1-SIGLEC9	0.8543	0.802~0.907	0.76	0.14	980.344
CD36-ESAM	0.85235	0.799~0.905	0.71	0.08	677.205
ITGA1-ITGB5	0.85125	0.8~0.903	0.79	0.22	547.196
CD36-ITGAL	0.8481	0.794~0.902	0.8	0.15	605.474
ITGA1-ULBP3	0.8481	0.793~0.903	0.79	0.16	412.12
CD36-LAG3	0.8481	0.792~0.904	0.81	0.19	331.277
CD36-NCAM1	0.84715	0.793~0.901	0.75	0.14	456.127
ITGA1-SIGLEC11	0.8468	0.793~0.901	0.74	0.14	664.554
DSC2-ITGA1	0.84565	0.79~0.901	0.78	0.17	387.099
ICAM1-ITGA1	0.8442	0.788~0.9	0.88	0.27	511.27
ITGA1-ITGAL	0.84325	0.789~0.898	0.88	0.33	669.901
CADM4-ITGA1	0.8426	0.789~0.896	0.78	0.25	673.692
CD36-KIT	0.8424	0.788~0.897	0.71	0.11	454.984
CD36-CDH15	0.8422	0.788~0.896	0.68	0.07	335.142
ITGA1-ULBP1	0.8417	0.785~0.899	0.84	0.23	672.407
BCAM-ITGA1	0.8412	0.787~0.895	0.72	0.15	572.569
ITGA1-NES	0.84015	0.784~0.896	0.79	0.22	379.432
CD36-CLEC2A	0.839	0.785~0.893	0.83	0.25	36.1115
ITGA1-NECTIN4	0.8367	0.782~0.891	0.87	0.33	373.123
ITGA1-ITGB6	0.83665	0.782~0.892	0.91	0.38	429.378
ITGA1-ITGA5	0.8347	0.779~0.89	0.81	0.27	676.553
ITGA1-MCAM	0.8345	0.779~0.89	0.75	0.19	919.611
ADIPOQ-CD36	0.8344	0.779~0.89	0.73	0.21	1308.07
CDH1-ITGA1	0.8335	0.777~0.89	0.75	0.21	1588.56
DSG4-ITGA1	0.8318	0.774~0.889	0.74	0.1	516.579
CD36-ITGB6	0.8311	0.775~0.887	0.7	0.12	466.264
CD36-ITGB4	0.83	0.77~0.89	0.72	0.06	709.557
CD36-CEACAM7	0.8293	0.773~0.885	0.67	0.11	356.862
CD26-CD36	0.82805	0.772~0.884	0.79	0.26	691.601
ESAM-TENM2	0.828	0.774~0.882	0.78	0.2	17.6785
ITGA1-TENM4	0.8265	0.77~0.883	0.88	0.35	28.8334
ERBB2-ITGA1	0.8245	0.767~0.882	0.79	0.26	329.766
ITGA1-PLAU	0.8235	0.766~0.881	0.73	0.17	358.922
ITGA1-SIGLEC10	0.82325	0.766~0.88	0.71	0.14	1019.8
CD24-ITGA1	0.82325	0.764~0.882	0.71	0.18	484.151
CEACAM7-ITGA1	0.8229	0.764~0.882	0.82	0.26	447.827
CD36-SIGLEC9	0.8206	0.762~0.879	0.75	0.17	554.336
CEACAM5-ITGA1	0.8205	0.763~0.878	0.79	0.25	570.43
CD81-ITGA1	0.8205	0.763~0.878	0.74	0.23	531.679
MUC1-TENM2	0.8203	0.768~0.873	0.73	0.12	17.6785
CD33-ITGA1	0.81985	0.761~0.879	0.79	0.23	357.637
CD36-ITGA5	0.81955	0.76~0.879	0.82	0.28	279.859
CD36-SIGLEC6	0.8195	0.759~0.88	0.82	0.25	436.086
CD36-CDH1	0.81885	0.761~0.877	0.74	0.23	909.712
ADIPOQ-TENM2	0.8188	0.761~0.877	0.77	0.22	289.039
BOC-ITGA1	0.8182	0.758~0.878	0.76	0.21	323.348
ITGA1-PCDH8	0.8179	0.76~0.876	0.88	0.37	66.5832
CD36-FN1	0.81755	0.758~0.877	0.67	0.07	770.962
CD36-TACSTD2	0.817	0.758~0.876	0.78	0.26	633.029
ITGA1-MUC4	0.8163	0.755~0.877	0.84	0.25	330.187
CD36-NECTIN4	0.81625	0.758~0.875	0.75	0.22	279.859
CD36-CLDN11	0.8155	0.758~0.873	0.57	0.05	317.949
ITGA1-MADCAM1	0.81535	0.757~0.874	0.88	0.29	53.0898
CDH11-ITGA1	0.8144	0.754~0.875	0.83	0.26	599.163
DSG1-ITGA1	0.81345	0.753~0.874	0.78	0.21	479.237
CD36-PCDH1	0.8125	0.753~0.872	0.62	0.09	454.35
EMCN-ITGA1	0.8124	0.753~0.871	0.77	0.22	280.727
CD36-MCAM	0.8119	0.754~0.869	0.7	0.16	640.482
ITGA1-ITGA4B7	0.8119	0.752~0.872	0.82	0.29	17.6785
CD36-ICAM1	0.81185	0.751~0.873	0.68	0.1	464.262
ITGA1-PDCD1	0.8117	0.752~0.872	0.76	0.24	674.283
ANXA1-L1CAM	0.8105	0.741~0.88	0.91	0.22	882.401
ITGA1-NGFR	0.8101	0.75~0.87	0.63	0.13	338.277
ITGA1-PAR2	0.8099	0.75~0.87	0.65	0.12	514.018
BCAM-CD36	0.80965	0.75~0.869	0.68	0.14	414.23
ITGA1-TENM1	0.8096	0.751~0.868	0.86	0.33	17.6785
CD36-NES	0.80955	0.751~0.868	0.85	0.33	70.4758
CADM3-CD36	0.8091	0.747~0.871	0.72	0.14	456.777
ITGA1-SIGLEC1	0.80895	0.75~0.868	0.91	0.4	14.3234
CD36-PCDH17	0.80835	0.75~0.866	0.59	0.07	396.778
CDON-ITGA1	0.8074	0.746~0.869	0.8	0.28	317.949
ITGB4-TENM2	0.8057	0.748~0.863	0.79	0.25	70.0216
ITGA1-ITGAM	0.8055	0.746~0.865	0.7	0.17	1184.37
ITGA1-LGR5	0.8055	0.746~0.865	0.62	0.12	345.666
CD36-DSC2	0.805	0.746~0.864	0.84	0.34	76.6235
CD36-ITGA2	0.8047	0.742~0.867	0.73	0.18	729.594
ITGA1-ITGB8	0.80445	0.744~0.865	0.85	0.3	14.3234
CPM-ITGA1	0.8042	0.744~0.864	0.72	0.23	439.126
CADM4-CD36	0.80405	0.744~0.864	0.72	0.2	347.261
ITGA1-MUC16	0.80395	0.742~0.866	0.87	0.37	171.807
CD36-CLDN1	0.80345	0.745~0.862	0.65	0.12	191.905
CD36-CDH4	0.8034	0.743~0.863	0.67	0.14	456.223
ITGA1-PCDH1	0.8034	0.742~0.864	0.74	0.22	516.896
EFNB2-ITGA1	0.803	0.742~0.864	0.68	0.18	519.489
CD36-NT5E	0.80275	0.742~0.863	0.66	0.13	345.623
CLMP-ITGA1	0.8021	0.741~0.863	0.71	0.2	303.803
CAV1-CD36	0.80205	0.742~0.862	0.72	0.18	177.357
ITGA1-ITGB1	0.80175	0.741~0.862	0.87	0.38	456.275
CD36-TICAM2	0.8015	0.741~0.862	0.79	0.26	182.783
ITGA1-PCDH17	0.80145	0.74~0.863	0.64	0.14	640.984
TENM2-TIMP2	0.8007	0.744~0.857	0.73	0.16	17.6785
ITGA1-PLAUR	0.80015	0.739~0.861	0.88	0.33	96.5288
ROC: receiver operating characteristic; DEPCs: differentially expressed protein combinations; AUC: area under curve; TPR: true positive rate; FPR: false positive rate.

[truncated: 6 more sheets: Table S11, Table S12, Table S13, Table S14, Table S15, Table S16]
